# Supplementary material for: Egocentric Temporal Order Bias Robust Across Manipulations of Cue Predictability and Sensory Modality
Source: Sci Rep. 2020 Feb 19;10:2958. doi: 10.1038/s41598-020-59912-5 (PMC7031297; doi:10.1038/s41598-020-59912-5)
Supplement: Supplementary file 1 — Supplementary Dataset 1. [file 41598_2020_59912_MOESM1_ESM.xlsx]

## Sheet: Description
Column A:	experiment
	The experiment number the data point is paired with. Experiments are as follows:
		[0]: LED flash (control).
		[1]: LED countdown.
		[2]: Auditory click.
Column B:	subject
	Subject number. These are sequentially assigned to be unique within subjects of that experiment. Missing subject numbers may have either been false starts or participants who were uncooperative or blatantly ignoring instruction. Two participants whose temporal order judgments were negatively correlated with actual recorded times were removed.
Column C:	trial
	Trial number. Each participant preformed 50 temporal order judgments. No participant participated in multiple experiments. Missing trials indicate the rare situations where the touch timings were too far apart (described in the time variable) or the data was not sent correctly. In both cases, the computer does not record the trial.
Column D:	sex
	Sex, either 0 or 1, with female coded as 0 and male coded as 1.
Column E:	arml
	Participant arm length, measured in centimeters. Arm length was measured to see if there was any notable effect of neural conduction time from the fingertip on the ETO bias. In our study, it was found to be a nonsignificant predictor of temporal order judgment.
Column F:	vg
	Hours of video games played per week. This variable accounts for recent video exposure, but for past experience or expertise. In our study, it was found to be a nonsignificant predictor of temporal order judgment.
Column G:	sport
	Hours of sports played per week. This variable accounts for recent sports activity, but not past experience or expertise. In our study, it was found to be a nonsignificant predictor of temporal order judgment. Notably, there is also no significant interaction effect between hours of video games and hours of sports played per week as a predictor of temporal order judgment.
Column H:	lh
	Left handed, either true or false. True indicates the participant was left handed. In our study, it was found to be a nonsignificant predictor of temporal order judgment.
Column I:	cd
	How long the countdown was before the light flash, in milliseconds. After participants indicated they were ready for the next trial, the countdown would begin automatically. For the control experiment and experiment 2, the countdown was not expressed to or in any way knowable to the participant, it was included primarily to help induce a random distribution of temporal response times and orders. …
Column J:	time
	The difference in time between the participant’s touch and the stimulus they were comparing against. For this variable, a negative time means that participant touched before the comparison stimulus, and a positive time means the participant touched after the comparison stimulus. Values above or below 350 and -350 milliseconds respectively were not recorded. This range was determined by a pilot st…
Column K:	toj
	Temporal order judgment, as determined by the participant. A 0 indicates that the participant believed that they touched before the comparison stimulus, while a 1 indicates that participant believed that they touched after the comparison stimulus. This was our principal dependent variable.

## Sheet: Data
experiment	subjectnum	trial	sex	arml	vg	sport	lh	cd	time	toj
0	1	2	1	75	0	0	FALSE	2249	23	0
0	1	3	1	75	0	0	FALSE	3823	74	0
0	1	4	1	75	0	0	FALSE	2658	-75	0
0	1	5	1	75	0	0	FALSE	2430	135	1
0	1	7	1	75	0	0	FALSE	2044	-29	0
0	1	9	1	75	0	0	FALSE	3173	-31	1
0	1	10	1	75	0	0	FALSE	2709	-16	1
0	1	11	1	75	0	0	FALSE	2190	88	1
0	1	12	1	75	0	0	FALSE	3165	156	0
0	1	14	1	75	0	0	FALSE	792	-26	0
0	1	15	1	75	0	0	FALSE	2487	-73	1
0	1	16	1	75	0	0	FALSE	3753	-22	1
0	1	17	1	75	0	0	FALSE	2327	-23	1
0	1	18	1	75	0	0	FALSE	2979	-142	1
0	1	19	1	75	0	0	FALSE	1840	82	1
0	1	20	1	75	0	0	FALSE	3862	-99	1
0	1	21	1	75	0	0	FALSE	3303	3	1
0	1	22	1	75	0	0	FALSE	3419	-26	1
0	1	23	1	75	0	0	FALSE	2959	-80	1
0	1	24	1	75	0	0	FALSE	1157	80	1
0	1	26	1	75	0	0	FALSE	2933	219	0
0	1	27	1	75	0	0	FALSE	1528	-60	1
0	1	28	1	75	0	0	FALSE	2316	-78	1
0	1	29	1	75	0	0	FALSE	2835	19	0
0	1	30	1	75	0	0	FALSE	2097	-159	1
0	1	31	1	75	0	0	FALSE	1326	95	0
0	1	32	1	75	0	0	FALSE	2512	-26	0
0	1	33	1	75	0	0	FALSE	3517	170	0
0	1	34	1	75	0	0	FALSE	2560	116	0
0	1	35	1	75	0	0	FALSE	2133	-18	0
0	1	36	1	75	0	0	FALSE	3729	-132	1
0	1	37	1	75	0	0	FALSE	3899	116	0
0	1	38	1	75	0	0	FALSE	829	90	0
0	1	39	1	75	0	0	FALSE	2217	43	0
0	1	40	1	75	0	0	FALSE	922	14	0
0	1	41	1	75	0	0	FALSE	1143	-37	0
0	1	43	1	75	0	0	FALSE	1235	-2	0
0	1	44	1	75	0	0	FALSE	1495	-23	0
0	1	45	1	75	0	0	FALSE	2728	28	0
0	1	47	1	75	0	0	FALSE	3944	-66	1
0	1	48	1	75	0	0	FALSE	857	20	1
0	1	49	1	75	0	0	FALSE	1751	38	0
0	1	50	1	75	0	0	FALSE	903	-26	0
0	1	51	1	75	0	0	FALSE	1307	90	1
0	1	55	1	75	0	0	FALSE	2378	81	0
0	1	56	1	75	0	0	FALSE	3173	62	0
0	1	58	1	75	0	0	FALSE	2190	-101	0
0	1	59	1	75	0	0	FALSE	3165	40	0
0	1	60	1	75	0	0	FALSE	1242	319	1
0	1	61	1	75	0	0	FALSE	792	35	0
0	1	62	1	75	0	0	FALSE	2487	-155	1
0	1	65	1	75	0	0	FALSE	2979	-112	1
0	1	67	1	75	0	0	FALSE	3303	-9	1
0	1	68	1	75	0	0	FALSE	3419	-233	0
0	1	69	1	75	0	0	FALSE	2959	-234	0
0	1	70	1	75	0	0	FALSE	1157	-308	0
0	1	72	1	75	0	0	FALSE	2933	201	0
0	1	73	1	75	0	0	FALSE	1099	-8	0
0	1	74	1	75	0	0	FALSE	1528	-17	1
0	1	77	1	75	0	0	FALSE	2097	-155	1
0	1	78	1	75	0	0	FALSE	1326	22	1
0	1	79	1	75	0	0	FALSE	2512	-59	0
0	1	81	1	75	0	0	FALSE	2560	87	0
0	1	82	1	75	0	0	FALSE	2133	-158	1
0	1	83	1	75	0	0	FALSE	3729	-30	0
0	1	84	1	75	0	0	FALSE	3899	29	0
0	1	85	1	75	0	0	FALSE	829	13	0
0	1	86	1	75	0	0	FALSE	3071	-11	1
0	1	87	1	75	0	0	FALSE	2217	-22	0
0	1	89	1	75	0	0	FALSE	1143	94	0
0	1	90	1	75	0	0	FALSE	2586	20	0
0	1	91	1	75	0	0	FALSE	1235	-94	1
0	1	92	1	75	0	0	FALSE	1495	-123	1
0	1	93	1	75	0	0	FALSE	2728	-6	0
0	1	94	1	75	0	0	FALSE	3341	-60	0
0	1	95	1	75	0	0	FALSE	3944	-5	1
0	1	96	1	75	0	0	FALSE	857	111	0
0	1	97	1	75	0	0	FALSE	1751	64	0
0	1	98	1	75	0	0	FALSE	903	7	1
0	1	100	1	75	0	0	FALSE	2694	-70	0
0	2	2	1	67	0	0	FALSE	2249	-23	1
0	2	3	1	67	0	0	FALSE	3823	-74	1
0	2	4	1	67	0	0	FALSE	2658	75	1
0	2	5	1	67	0	0	FALSE	2430	-135	1
0	2	7	1	67	0	0	FALSE	2044	29	1
0	2	9	1	67	0	0	FALSE	3173	31	0
0	2	10	1	67	0	0	FALSE	2709	16	1
0	2	11	1	67	0	0	FALSE	2190	-88	1
0	2	12	1	67	0	0	FALSE	3165	-156	1
0	2	14	1	67	0	0	FALSE	792	26	1
0	2	15	1	67	0	0	FALSE	2487	73	1
0	2	16	1	67	0	0	FALSE	3753	22	1
0	2	17	1	67	0	0	FALSE	2327	23	1
0	2	18	1	67	0	0	FALSE	2979	142	1
0	2	19	1	67	0	0	FALSE	1840	-82	1
0	2	20	1	67	0	0	FALSE	3862	99	1
0	2	21	1	67	0	0	FALSE	3303	-3	1
0	2	22	1	67	0	0	FALSE	3419	26	0
0	2	23	1	67	0	0	FALSE	2959	80	0
0	2	24	1	67	0	0	FALSE	1157	-80	0
0	2	26	1	67	0	0	FALSE	2933	-219	1
0	2	27	1	67	0	0	FALSE	1528	60	0
0	2	28	1	67	0	0	FALSE	2316	78	0
0	2	29	1	67	0	0	FALSE	2835	-19	1
0	2	30	1	67	0	0	FALSE	2097	159	0
0	2	31	1	67	0	0	FALSE	1326	-95	1
0	2	32	1	67	0	0	FALSE	2512	26	1
0	2	33	1	67	0	0	FALSE	3517	-170	0
0	2	34	1	67	0	0	FALSE	2560	-116	1
0	2	35	1	67	0	0	FALSE	2133	18	1
0	2	36	1	67	0	0	FALSE	3729	132	1
0	2	37	1	67	0	0	FALSE	3899	-116	1
0	2	38	1	67	0	0	FALSE	829	-90	1
0	2	39	1	67	0	0	FALSE	2217	-43	1
0	2	40	1	67	0	0	FALSE	922	-14	1
0	2	41	1	67	0	0	FALSE	1143	37	0
0	2	43	1	67	0	0	FALSE	1235	2	0
0	2	44	1	67	0	0	FALSE	1495	23	1
0	2	45	1	67	0	0	FALSE	2728	-28	1
0	2	47	1	67	0	0	FALSE	3944	66	1
0	2	48	1	67	0	0	FALSE	857	-20	1
0	2	49	1	67	0	0	FALSE	1751	-38	1
0	2	50	1	67	0	0	FALSE	903	26	1
0	2	51	1	67	0	0	FALSE	1307	-90	1
0	2	55	1	67	0	0	FALSE	2378	-81	1
0	2	56	1	67	0	0	FALSE	3173	-62	0
0	2	58	1	67	0	0	FALSE	2190	101	1
0	2	59	1	67	0	0	FALSE	3165	-40	1
0	2	60	1	67	0	0	FALSE	1242	-319	0
0	2	61	1	67	0	0	FALSE	792	-35	0
0	2	62	1	67	0	0	FALSE	2487	155	1
0	2	65	1	67	0	0	FALSE	2979	112	0
0	2	67	1	67	0	0	FALSE	3303	9	0
0	2	68	1	67	0	0	FALSE	3419	233	0
0	2	69	1	67	0	0	FALSE	2959	234	0
0	2	70	1	67	0	0	FALSE	1157	308	1
0	2	72	1	67	0	0	FALSE	2933	-201	1
0	2	73	1	67	0	0	FALSE	1099	8	1
0	2	74	1	67	0	0	FALSE	1528	17	1
0	2	77	1	67	0	0	FALSE	2097	155	1
0	2	78	1	67	0	0	FALSE	1326	-22	1
0	2	79	1	67	0	0	FALSE	2512	59	1
0	2	81	1	67	0	0	FALSE	2560	-87	1
0	2	82	1	67	0	0	FALSE	2133	158	0
0	2	83	1	67	0	0	FALSE	3729	30	1
0	2	84	1	67	0	0	FALSE	3899	-29	0
0	2	85	1	67	0	0	FALSE	829	-13	1
0	2	86	1	67	0	0	FALSE	3071	11	1
0	2	87	1	67	0	0	FALSE	2217	22	1
0	2	89	1	67	0	0	FALSE	1143	-94	0
0	2	90	1	67	0	0	FALSE	2586	-20	1
0	2	91	1	67	0	0	FALSE	1235	94	1
0	2	92	1	67	0	0	FALSE	1495	123	0
0	2	93	1	67	0	0	FALSE	2728	6	1
0	2	94	1	67	0	0	FALSE	3341	60	1
0	2	95	1	67	0	0	FALSE	3944	5	1
0	2	96	1	67	0	0	FALSE	857	-111	1
0	2	97	1	67	0	0	FALSE	1751	-64	1
0	2	98	1	67	0	0	FALSE	903	-7	0
0	2	100	1	67	0	0	FALSE	2694	70	1
0	3	1	1	70	0	0	FALSE	2378	82	1
0	3	2	1	70	0	0	FALSE	3173	-13	1
0	3	3	1	70	0	0	FALSE	2709	-37	0
0	3	4	1	70	0	0	FALSE	2190	42	1
0	3	5	1	70	0	0	FALSE	3165	19	0
0	3	6	1	70	0	0	FALSE	1242	18	1
0	3	7	1	70	0	0	FALSE	792	-17	0
0	3	8	1	70	0	0	FALSE	2487	-41	0
0	3	9	1	70	0	0	FALSE	2327	68	1
0	3	10	1	70	0	0	FALSE	2979	29	0
0	3	11	1	70	0	0	FALSE	1840	-22	0
0	3	12	1	70	0	0	FALSE	3862	-34	0
0	3	13	1	70	0	0	FALSE	3303	26	1
0	3	15	1	70	0	0	FALSE	2959	54	0
0	3	16	1	70	0	0	FALSE	1157	13	1
0	3	17	1	70	0	0	FALSE	3310	-82	0
0	3	18	1	70	0	0	FALSE	2933	-34	0
0	3	19	1	70	0	0	FALSE	1099	-40	0
0	3	20	1	70	0	0	FALSE	1528	45	1
0	3	22	1	70	0	0	FALSE	2835	15	1
0	3	23	1	70	0	0	FALSE	2097	35	1
0	3	27	1	70	0	0	FALSE	2560	-17	1
0	3	28	1	70	0	0	FALSE	2133	9	0
0	3	29	1	70	0	0	FALSE	3729	4	0
0	3	30	1	70	0	0	FALSE	3899	-98	0
0	3	31	1	70	0	0	FALSE	829	37	1
0	3	32	1	70	0	0	FALSE	3071	-39	0
0	3	33	1	70	0	0	FALSE	2217	60	1
0	3	34	1	70	0	0	FALSE	922	-3	1
0	3	35	1	70	0	0	FALSE	1143	-60	0
0	3	37	1	70	0	0	FALSE	1235	-12	0
0	3	38	1	70	0	0	FALSE	1495	-12	0
0	3	39	1	70	0	0	FALSE	2728	3	1
0	3	40	1	70	0	0	FALSE	3341	-26	0
0	3	41	1	70	0	0	FALSE	3944	39	1
0	3	42	1	70	0	0	FALSE	857	60	1
0	3	43	1	70	0	0	FALSE	1751	-171	0
0	3	44	1	70	0	0	FALSE	903	5	1
0	3	45	1	70	0	0	FALSE	3458	-14	1
0	3	46	1	70	0	0	FALSE	2694	-38	0
0	3	47	1	70	0	0	FALSE	2168	-12	1
0	3	48	1	70	0	0	FALSE	3990	-6	0
0	3	49	1	70	0	0	FALSE	1624	42	1
0	3	50	1	70	0	0	FALSE	1196	19	1
0	3	51	1	70	0	0	FALSE	1280	-21	0
0	3	52	1	70	0	0	FALSE	3153	-93	0
0	3	53	1	70	0	0	FALSE	1972	-34	0
0	3	54	1	70	0	0	FALSE	2916	-35	0
0	3	55	1	70	0	0	FALSE	1549	-46	1
0	3	56	1	70	0	0	FALSE	2524	-28	1
0	3	57	1	70	0	0	FALSE	3301	-42	0
0	3	58	1	70	0	0	FALSE	1103	3	1
0	3	59	1	70	0	0	FALSE	3227	-61	0
0	3	60	1	70	0	0	FALSE	908	-5	1
0	3	61	1	70	0	0	FALSE	2978	-52	0
0	3	62	1	70	0	0	FALSE	3183	5	0
0	3	63	1	70	0	0	FALSE	1798	35	1
0	3	64	1	70	0	0	FALSE	1981	-15	0
0	3	65	1	70	0	0	FALSE	3135	-9	0
0	3	68	1	70	0	0	FALSE	1314	-43	1
0	3	69	1	70	0	0	FALSE	3563	-7	1
0	3	70	1	70	0	0	FALSE	3036	-42	0
0	3	71	1	70	0	0	FALSE	1925	-23	1
0	3	72	1	70	0	0	FALSE	2669	-65	0
0	3	73	1	70	0	0	FALSE	865	46	1
0	3	74	1	70	0	0	FALSE	3844	12	1
0	3	75	1	70	0	0	FALSE	3379	-27	0
0	3	76	1	70	0	0	FALSE	2751	-67	0
0	3	77	1	70	0	0	FALSE	2767	34	1
0	3	78	1	70	0	0	FALSE	3195	-8	0
0	3	79	1	70	0	0	FALSE	3355	-75	0
0	3	80	1	70	0	0	FALSE	1654	41	1
0	3	81	1	70	0	0	FALSE	3951	-30	1
0	3	82	1	70	0	0	FALSE	3048	-28	0
0	3	83	1	70	0	0	FALSE	2373	15	1
0	3	84	1	70	0	0	FALSE	1755	-15	1
0	3	86	1	70	0	0	FALSE	3002	200	0
0	3	87	1	70	0	0	FALSE	1816	47	1
0	3	89	1	70	0	0	FALSE	1087	-36	1
0	3	92	1	70	0	0	FALSE	1501	38	0
0	3	93	1	70	0	0	FALSE	897	0	1
0	3	94	1	70	0	0	FALSE	2871	-62	0
0	3	95	1	70	0	0	FALSE	2578	-33	1
0	3	96	1	70	0	0	FALSE	2887	-50	0
0	3	98	1	70	0	0	FALSE	3927	-26	0
0	3	99	1	70	0	0	FALSE	3147	-27	1
0	3	100	1	70	0	0	FALSE	1794	-2	0
0	4	1	1	66	0	0	FALSE	2378	-82	0
0	4	2	1	66	0	0	FALSE	3173	13	0
0	4	3	1	66	0	0	FALSE	2709	37	0
0	4	4	1	66	0	0	FALSE	2190	-42	1
0	4	5	1	66	0	0	FALSE	3165	-19	0
0	4	6	1	66	0	0	FALSE	1242	-18	1
0	4	7	1	66	0	0	FALSE	792	17	0
0	4	8	1	66	0	0	FALSE	2487	41	0
0	4	9	1	66	0	0	FALSE	2327	-68	0
0	4	10	1	66	0	0	FALSE	2979	-29	0
0	4	11	1	66	0	0	FALSE	1840	22	1
0	4	12	1	66	0	0	FALSE	3862	34	0
0	4	13	1	66	0	0	FALSE	3303	-26	0
0	4	15	1	66	0	0	FALSE	2959	-54	0
0	4	16	1	66	0	0	FALSE	1157	-13	1
0	4	17	1	66	0	0	FALSE	3310	82	1
0	4	18	1	66	0	0	FALSE	2933	34	0
0	4	19	1	66	0	0	FALSE	1099	40	0
0	4	20	1	66	0	0	FALSE	1528	-45	0
0	4	22	1	66	0	0	FALSE	2835	-15	0
0	4	23	1	66	0	0	FALSE	2097	-35	0
0	4	27	1	66	0	0	FALSE	2560	17	0
0	4	28	1	66	0	0	FALSE	2133	-9	1
0	4	29	1	66	0	0	FALSE	3729	-4	0
0	4	30	1	66	0	0	FALSE	3899	98	0
0	4	31	1	66	0	0	FALSE	829	-37	0
0	4	32	1	66	0	0	FALSE	3071	39	0
0	4	33	1	66	0	0	FALSE	2217	-60	0
0	4	34	1	66	0	0	FALSE	922	3	0
0	4	35	1	66	0	0	FALSE	1143	60	1
0	4	37	1	66	0	0	FALSE	1235	12	0
0	4	38	1	66	0	0	FALSE	1495	12	0
0	4	39	1	66	0	0	FALSE	2728	-3	1
0	4	40	1	66	0	0	FALSE	3341	26	0
0	4	41	1	66	0	0	FALSE	3944	-39	0
0	4	42	1	66	0	0	FALSE	857	-60	0
0	4	43	1	66	0	0	FALSE	1751	171	0
0	4	44	1	66	0	0	FALSE	903	-5	1
0	4	45	1	66	0	0	FALSE	3458	14	0
0	4	46	1	66	0	0	FALSE	2694	38	0
0	4	47	1	66	0	0	FALSE	2168	12	0
0	4	48	1	66	0	0	FALSE	3990	6	0
0	4	49	1	66	0	0	FALSE	1624	-42	1
0	4	50	1	66	0	0	FALSE	1196	-19	1
0	4	51	1	66	0	0	FALSE	1280	21	0
0	4	52	1	66	0	0	FALSE	3153	93	1
0	4	53	1	66	0	0	FALSE	1972	34	1
0	4	54	1	66	0	0	FALSE	2916	35	1
0	4	55	1	66	0	0	FALSE	1549	46	1
0	4	56	1	66	0	0	FALSE	2524	28	0
0	4	57	1	66	0	0	FALSE	3301	42	0
0	4	58	1	66	0	0	FALSE	1103	-3	0
0	4	59	1	66	0	0	FALSE	3227	61	1
0	4	60	1	66	0	0	FALSE	908	5	1
0	4	61	1	66	0	0	FALSE	2978	52	1
0	4	62	1	66	0	0	FALSE	3183	-5	0
0	4	63	1	66	0	0	FALSE	1798	-35	0
0	4	64	1	66	0	0	FALSE	1981	15	0
0	4	65	1	66	0	0	FALSE	3135	9	0
0	4	68	1	66	0	0	FALSE	1314	43	1
0	4	69	1	66	0	0	FALSE	3563	7	0
0	4	70	1	66	0	0	FALSE	3036	42	0
0	4	71	1	66	0	0	FALSE	1925	23	0
0	4	72	1	66	0	0	FALSE	2669	65	1
0	4	73	1	66	0	0	FALSE	865	-46	0
0	4	74	1	66	0	0	FALSE	3844	-12	0
0	4	75	1	66	0	0	FALSE	3379	27	1
0	4	76	1	66	0	0	FALSE	2751	67	1
0	4	77	1	66	0	0	FALSE	2767	-34	0
0	4	78	1	66	0	0	FALSE	3195	8	0
0	4	79	1	66	0	0	FALSE	3355	75	1
0	4	80	1	66	0	0	FALSE	1654	-41	1
0	4	81	1	66	0	0	FALSE	3951	30	1
0	4	82	1	66	0	0	FALSE	3048	28	0
0	4	83	1	66	0	0	FALSE	2373	-15	0
0	4	84	1	66	0	0	FALSE	1755	15	1
0	4	87	1	66	0	0	FALSE	1816	-47	0
0	4	89	1	66	0	0	FALSE	1087	36	0
0	4	92	1	66	0	0	FALSE	1501	-38	0
0	4	93	1	66	0	0	FALSE	897	0	0
0	4	94	1	66	0	0	FALSE	2871	62	1
0	4	95	1	66	0	0	FALSE	2578	33	0
0	4	96	1	66	0	0	FALSE	2887	50	0
0	4	98	1	66	0	0	FALSE	3927	26	0
0	4	99	1	66	0	0	FALSE	3147	27	0
0	4	100	1	66	0	0	FALSE	1794	2	0
0	5	2	1	64	0	0	FALSE	885	-32	0
0	5	3	1	64	0	0	FALSE	2798	-11	0
0	5	4	1	64	0	0	FALSE	2892	35	0
0	5	5	1	64	0	0	FALSE	2649	10	0
0	5	6	1	64	0	0	FALSE	3218	-27	0
0	5	7	1	64	0	0	FALSE	2912	90	0
0	5	8	1	64	0	0	FALSE	1260	-84	0
0	5	9	1	64	0	0	FALSE	807	-147	0
0	5	10	1	64	0	0	FALSE	844	-65	0
0	5	11	1	64	0	0	FALSE	1258	2	0
0	5	12	1	64	0	0	FALSE	3645	224	0
0	5	13	1	64	0	0	FALSE	1968	-35	0
0	5	14	1	64	0	0	FALSE	3863	33	0
0	5	15	1	64	0	0	FALSE	2280	-58	0
0	5	16	1	64	0	0	FALSE	2506	16	0
0	5	17	1	64	0	0	FALSE	3212	-44	0
0	5	18	1	64	0	0	FALSE	2942	-5	0
0	5	19	1	64	0	0	FALSE	865	-43	0
0	5	20	1	64	0	0	FALSE	832	-56	0
0	5	21	1	64	0	0	FALSE	1352	-50	0
0	5	22	1	64	0	0	FALSE	2517	99	1
0	5	23	1	64	0	0	FALSE	821	58	0
0	5	24	1	64	0	0	FALSE	3945	-18	0
0	5	25	1	64	0	0	FALSE	2462	109	1
0	5	26	1	64	0	0	FALSE	3671	44	0
0	5	27	1	64	0	0	FALSE	1151	-27	0
0	5	28	1	64	0	0	FALSE	2840	42	0
0	5	29	1	64	0	0	FALSE	3831	38	0
0	5	30	1	64	0	0	FALSE	2238	-8	0
0	5	31	1	64	0	0	FALSE	1557	45	0
0	5	32	1	64	0	0	FALSE	3366	-61	0
0	5	33	1	64	0	0	FALSE	2040	-119	0
0	5	34	1	64	0	0	FALSE	2140	-20	0
0	5	35	1	64	0	0	FALSE	3429	-53	0
0	5	36	1	64	0	0	FALSE	1085	-78	0
0	5	37	1	64	0	0	FALSE	3756	-21	0
0	5	38	1	64	0	0	FALSE	3222	9	0
0	5	39	1	64	0	0	FALSE	1598	-33	1
0	5	40	1	64	0	0	FALSE	2845	-82	0
0	5	41	1	64	0	0	FALSE	2069	-37	0
0	5	42	1	64	0	0	FALSE	3204	-66	0
0	5	43	1	64	0	0	FALSE	2473	43	1
0	5	44	1	64	0	0	FALSE	3539	-12	0
0	5	45	1	64	0	0	FALSE	1260	-77	0
0	5	46	1	64	0	0	FALSE	2405	63	0
0	5	47	1	64	0	0	FALSE	3626	-53	0
0	5	48	1	64	0	0	FALSE	3873	-19	0
0	5	49	1	64	0	0	FALSE	1006	-77	0
0	5	50	1	64	0	0	FALSE	3563	-71	0
0	5	51	1	64	0	0	FALSE	1738	209	0
0	5	52	1	64	0	0	FALSE	2594	-62	0
0	5	53	1	64	0	0	FALSE	1470	103	0
0	5	54	1	64	0	0	FALSE	2094	-58	0
0	5	55	1	64	0	0	FALSE	1866	-3	1
0	5	56	1	64	0	0	FALSE	1284	-122	0
0	5	57	1	64	0	0	FALSE	2976	115	1
0	5	58	1	64	0	0	FALSE	3144	71	1
0	5	59	1	64	0	0	FALSE	863	-89	0
0	5	60	1	64	0	0	FALSE	3988	-21	0
0	5	61	1	64	0	0	FALSE	1594	92	1
0	5	62	1	64	0	0	FALSE	3840	-56	0
0	5	63	1	64	0	0	FALSE	1550	-112	0
0	5	64	1	64	0	0	FALSE	2159	-126	0
0	5	65	1	64	0	0	FALSE	2623	-22	0
0	5	66	1	64	0	0	FALSE	3197	-25	0
0	5	67	1	64	0	0	FALSE	885	13	0
0	5	68	1	64	0	0	FALSE	3217	24	0
0	5	69	1	64	0	0	FALSE	2772	-4	1
0	5	70	1	64	0	0	FALSE	1039	-26	0
0	5	71	1	64	0	0	FALSE	1997	-45	0
0	5	72	1	64	0	0	FALSE	2135	72	0
0	5	73	1	64	0	0	FALSE	1746	-12	1
0	5	74	1	64	0	0	FALSE	885	-76	0
0	5	75	1	64	0	0	FALSE	873	34	0
0	5	76	1	64	0	0	FALSE	1920	57	0
0	5	77	1	64	0	0	FALSE	1644	55	0
0	5	78	1	64	0	0	FALSE	2468	-73	0
0	5	79	1	64	0	0	FALSE	2985	81	0
0	5	80	1	64	0	0	FALSE	1915	120	0
0	5	81	1	64	0	0	FALSE	1875	-27	0
0	5	82	1	64	0	0	FALSE	3784	69	0
0	5	83	1	64	0	0	FALSE	2542	-12	0
0	5	84	1	64	0	0	FALSE	1011	117	0
0	5	85	1	64	0	0	FALSE	3179	29	0
0	5	86	1	64	0	0	FALSE	2402	-35	0
0	5	87	1	64	0	0	FALSE	3744	-1	0
0	5	88	1	64	0	0	FALSE	795	108	0
0	5	89	1	64	0	0	FALSE	2068	-12	0
0	5	90	1	64	0	0	FALSE	1396	-104	0
0	5	91	1	64	0	0	FALSE	2442	-112	0
0	5	92	1	64	0	0	FALSE	3315	15	0
0	5	93	1	64	0	0	FALSE	2991	87	0
0	5	94	1	64	0	0	FALSE	783	79	1
0	5	95	1	64	0	0	FALSE	2169	-50	0
0	5	96	1	64	0	0	FALSE	1397	-21	0
0	5	97	1	64	0	0	FALSE	3053	67	0
0	5	98	1	64	0	0	FALSE	1547	-34	0
0	5	99	1	64	0	0	FALSE	3325	59	0
0	5	100	1	64	0	0	FALSE	1210	15	1
0	6	2	1	65	0	0	FALSE	885	32	0
0	6	3	1	65	0	0	FALSE	2798	11	0
0	6	4	1	65	0	0	FALSE	2892	-35	0
0	6	5	1	65	0	0	FALSE	2649	-10	0
0	6	6	1	65	0	0	FALSE	3218	27	0
0	6	7	1	65	0	0	FALSE	2912	-90	0
0	6	8	1	65	0	0	FALSE	1260	84	1
0	6	9	1	65	0	0	FALSE	807	147	1
0	6	10	1	65	0	0	FALSE	844	65	0
0	6	11	1	65	0	0	FALSE	1258	-2	1
0	6	12	1	65	0	0	FALSE	3645	-224	0
0	6	13	1	65	0	0	FALSE	1968	35	0
0	6	14	1	65	0	0	FALSE	3863	-33	0
0	6	15	1	65	0	0	FALSE	2280	58	1
0	6	16	1	65	0	0	FALSE	2506	-16	0
0	6	17	1	65	0	0	FALSE	3212	44	1
0	6	18	1	65	0	0	FALSE	2942	5	0
0	6	19	1	65	0	0	FALSE	865	43	1
0	6	20	1	65	0	0	FALSE	832	56	0
0	6	21	1	65	0	0	FALSE	1352	50	1
0	6	22	1	65	0	0	FALSE	2517	-99	0
0	6	23	1	65	0	0	FALSE	821	-58	0
0	6	24	1	65	0	0	FALSE	3945	18	0
0	6	25	1	65	0	0	FALSE	2462	-109	0
0	6	26	1	65	0	0	FALSE	3671	-44	0
0	6	27	1	65	0	0	FALSE	1151	27	1
0	6	28	1	65	0	0	FALSE	2840	-42	0
0	6	29	1	65	0	0	FALSE	3831	-38	0
0	6	30	1	65	0	0	FALSE	2238	8	0
0	6	31	1	65	0	0	FALSE	1557	-45	0
0	6	32	1	65	0	0	FALSE	3366	61	1
0	6	33	1	65	0	0	FALSE	2040	119	1
0	6	34	1	65	0	0	FALSE	2140	20	0
0	6	35	1	65	0	0	FALSE	3429	53	0
0	6	36	1	65	0	0	FALSE	1085	78	1
0	6	37	1	65	0	0	FALSE	3756	21	0
0	6	38	1	65	0	0	FALSE	3222	-9	0
0	6	39	1	65	0	0	FALSE	1598	33	1
0	6	40	1	65	0	0	FALSE	2845	82	0
0	6	41	1	65	0	0	FALSE	2069	37	0
0	6	42	1	65	0	0	FALSE	3204	66	1
0	6	43	1	65	0	0	FALSE	2473	-43	0
0	6	44	1	65	0	0	FALSE	3539	12	0
0	6	45	1	65	0	0	FALSE	1260	77	1
0	6	46	1	65	0	0	FALSE	2405	-63	0
0	6	47	1	65	0	0	FALSE	3626	53	0
0	6	48	1	65	0	0	FALSE	3873	19	0
0	6	49	1	65	0	0	FALSE	1006	77	1
0	6	50	1	65	0	0	FALSE	3563	71	0
0	6	51	1	65	0	0	FALSE	1738	-209	1
0	6	52	1	65	0	0	FALSE	2594	62	0
0	6	53	1	65	0	0	FALSE	1470	-103	0
0	6	54	1	65	0	0	FALSE	2094	58	0
0	6	55	1	65	0	0	FALSE	1866	3	0
0	6	56	1	65	0	0	FALSE	1284	122	0
0	6	57	1	65	0	0	FALSE	2976	-115	0
0	6	58	1	65	0	0	FALSE	3144	-71	0
0	6	59	1	65	0	0	FALSE	863	89	0
0	6	60	1	65	0	0	FALSE	3988	21	1
0	6	61	1	65	0	0	FALSE	1594	-92	0
0	6	62	1	65	0	0	FALSE	3840	56	0
0	6	63	1	65	0	0	FALSE	1550	112	1
0	6	64	1	65	0	0	FALSE	2159	126	1
0	6	65	1	65	0	0	FALSE	2623	22	0
0	6	66	1	65	0	0	FALSE	3197	25	1
0	6	67	1	65	0	0	FALSE	885	-13	0
0	6	68	1	65	0	0	FALSE	3217	-24	0
0	6	69	1	65	0	0	FALSE	2772	4	0
0	6	70	1	65	0	0	FALSE	1039	26	0
0	6	71	1	65	0	0	FALSE	1997	45	0
0	6	72	1	65	0	0	FALSE	2135	-72	0
0	6	73	1	65	0	0	FALSE	1746	12	0
0	6	74	1	65	0	0	FALSE	885	76	0
0	6	75	1	65	0	0	FALSE	873	-34	0
0	6	76	1	65	0	0	FALSE	1920	-57	0
0	6	77	1	65	0	0	FALSE	1644	-55	1
0	6	78	1	65	0	0	FALSE	2468	73	0
0	6	79	1	65	0	0	FALSE	2985	-81	0
0	6	80	1	65	0	0	FALSE	1915	-120	0
0	6	81	1	65	0	0	FALSE	1875	27	0
0	6	82	1	65	0	0	FALSE	3784	-69	0
0	6	83	1	65	0	0	FALSE	2542	12	0
0	6	84	1	65	0	0	FALSE	1011	-117	0
0	6	85	1	65	0	0	FALSE	3179	-29	0
0	6	86	1	65	0	0	FALSE	2402	35	0
0	6	87	1	65	0	0	FALSE	3744	1	0
0	6	88	1	65	0	0	FALSE	795	-108	0
0	6	89	1	65	0	0	FALSE	2068	12	0
0	6	90	1	65	0	0	FALSE	1396	104	0
0	6	91	1	65	0	0	FALSE	2442	112	1
0	6	92	1	65	0	0	FALSE	3315	-15	0
0	6	93	1	65	0	0	FALSE	2991	-87	0
0	6	94	1	65	0	0	FALSE	783	-79	0
0	6	95	1	65	0	0	FALSE	2169	50	0
0	6	96	1	65	0	0	FALSE	1397	21	0
0	6	97	1	65	0	0	FALSE	3053	-67	0
0	6	98	1	65	0	0	FALSE	1547	34	1
0	6	99	1	65	0	0	FALSE	3325	-59	0
0	6	100	1	65	0	0	FALSE	1210	-15	0
0	7	2	1	75	0	0	FALSE	2835	-26	0
0	7	3	1	75	0	0	FALSE	3618	37	0
0	7	4	1	75	0	0	FALSE	995	-11	0
0	7	5	1	75	0	0	FALSE	3276	47	1
0	7	6	1	75	0	0	FALSE	3767	16	0
0	7	7	1	75	0	0	FALSE	1189	16	1
0	7	8	1	75	0	0	FALSE	2124	-29	0
0	7	9	1	75	0	0	FALSE	2831	-200	0
0	7	10	1	75	0	0	FALSE	2806	32	1
0	7	11	1	75	0	0	FALSE	3551	-21	0
0	7	12	1	75	0	0	FALSE	1622	-45	0
0	7	13	1	75	0	0	FALSE	2310	21	0
0	7	14	1	75	0	0	FALSE	2594	22	1
0	7	15	1	75	0	0	FALSE	984	-51	0
0	7	16	1	75	0	0	FALSE	2255	20	1
0	7	17	1	75	0	0	FALSE	1789	43	1
0	7	18	1	75	0	0	FALSE	3407	-27	0
0	7	19	1	75	0	0	FALSE	1765	62	1
0	7	20	1	75	0	0	FALSE	2943	-21	0
0	7	21	1	75	0	0	FALSE	2519	39	1
0	7	22	1	75	0	0	FALSE	1930	32	1
0	7	23	1	75	0	0	FALSE	3705	-65	0
0	7	24	1	75	0	0	FALSE	1605	-47	0
0	7	25	1	75	0	0	FALSE	2006	-105	0
0	7	26	1	75	0	0	FALSE	1963	-50	0
0	7	27	1	75	0	0	FALSE	1252	27	1
0	7	28	1	75	0	0	FALSE	2426	-44	0
0	7	29	1	75	0	0	FALSE	1858	-72	1
0	7	30	1	75	0	0	FALSE	999	-68	0
0	7	31	1	75	0	0	FALSE	1581	-11	1
0	7	32	1	75	0	0	FALSE	1344	223	0
0	7	33	1	75	0	0	FALSE	3388	125	0
0	7	34	1	75	0	0	FALSE	1808	-1	0
0	7	35	1	75	0	0	FALSE	3747	-19	0
0	7	36	1	75	0	0	FALSE	1151	9	1
0	7	37	1	75	0	0	FALSE	3599	-67	0
0	7	38	1	75	0	0	FALSE	3203	-71	0
0	7	39	1	75	0	0	FALSE	3981	-17	0
0	7	40	1	75	0	0	FALSE	3031	9	0
0	7	41	1	75	0	0	FALSE	1764	20	0
0	7	42	1	75	0	0	FALSE	1919	27	1
0	7	43	1	75	0	0	FALSE	2525	-32	0
0	7	44	1	75	0	0	FALSE	2259	-35	0
0	7	45	1	75	0	0	FALSE	1680	-38	0
0	7	46	1	75	0	0	FALSE	929	52	1
0	7	47	1	75	0	0	FALSE	2473	24	0
0	7	48	1	75	0	0	FALSE	3554	-42	0
0	7	49	1	75	0	0	FALSE	1010	26	1
0	7	50	1	75	0	0	FALSE	987	-43	0
0	7	51	1	75	0	0	FALSE	2295	-30	0
0	7	52	1	75	0	0	FALSE	817	-126	0
0	7	53	1	75	0	0	FALSE	3525	32	1
0	7	54	1	75	0	0	FALSE	1700	-99	0
0	7	55	1	75	0	0	FALSE	2256	-128	0
0	7	56	1	75	0	0	FALSE	2314	48	1
0	7	57	1	75	0	0	FALSE	1347	-101	0
0	7	58	1	75	0	0	FALSE	1148	-29	0
0	7	59	1	75	0	0	FALSE	954	-30	0
0	7	60	1	75	0	0	FALSE	1800	-46	0
0	7	61	1	75	0	0	FALSE	2400	1	0
0	7	62	1	75	0	0	FALSE	3226	8	0
0	7	63	1	75	0	0	FALSE	1912	34	0
0	7	64	1	75	0	0	FALSE	1804	-15	0
0	7	65	1	75	0	0	FALSE	797	96	1
0	7	66	1	75	0	0	FALSE	1754	17	0
0	7	67	1	75	0	0	FALSE	2881	-44	0
0	7	68	1	75	0	0	FALSE	2498	5	0
0	7	69	1	75	0	0	FALSE	1065	15	1
0	7	70	1	75	0	0	FALSE	3878	-18	0
0	7	71	1	75	0	0	FALSE	1449	-2	1
0	7	72	1	75	0	0	FALSE	1209	2	1
0	7	73	1	75	0	0	FALSE	1129	-82	0
0	7	74	1	75	0	0	FALSE	2053	-75	0
0	7	75	1	75	0	0	FALSE	3483	-85	0
0	7	76	1	75	0	0	FALSE	3947	-60	0
0	7	77	1	75	0	0	FALSE	1857	-13	0
0	7	78	1	75	0	0	FALSE	3023	-43	0
0	7	79	1	75	0	0	FALSE	2572	-50	0
0	7	80	1	75	0	0	FALSE	3055	-11	0
0	7	81	1	75	0	0	FALSE	2176	-91	0
0	7	82	1	75	0	0	FALSE	1803	42	0
0	7	83	1	75	0	0	FALSE	974	8	1
0	7	84	1	75	0	0	FALSE	1630	-23	1
0	7	85	1	75	0	0	FALSE	3366	-7	0
0	7	86	1	75	0	0	FALSE	3900	-3	0
0	7	87	1	75	0	0	FALSE	1194	17	1
0	7	88	1	75	0	0	FALSE	2620	-41	0
0	7	89	1	75	0	0	FALSE	785	-90	1
0	7	90	1	75	0	0	FALSE	2516	-79	0
0	7	91	1	75	0	0	FALSE	1148	-87	0
0	7	92	1	75	0	0	FALSE	2155	-89	0
0	7	93	1	75	0	0	FALSE	2133	-30	0
0	7	94	1	75	0	0	FALSE	3307	-114	0
0	7	95	1	75	0	0	FALSE	826	-82	0
0	7	96	1	75	0	0	FALSE	3178	-11	0
0	7	97	1	75	0	0	FALSE	1516	24	0
0	7	98	1	75	0	0	FALSE	1357	-49	0
0	7	99	1	75	0	0	FALSE	2211	29	0
0	7	100	1	75	0	0	FALSE	2378	-70	0
0	8	2	1	69	0	0	FALSE	2835	26	1
0	8	3	1	69	0	0	FALSE	3618	-37	0
0	8	4	1	69	0	0	FALSE	995	11	1
0	8	5	1	69	0	0	FALSE	3276	-47	0
0	8	6	1	69	0	0	FALSE	3767	-16	0
0	8	7	1	69	0	0	FALSE	1189	-16	1
0	8	8	1	69	0	0	FALSE	2124	29	1
0	8	9	1	69	0	0	FALSE	2831	200	1
0	8	10	1	69	0	0	FALSE	2806	-32	0
0	8	11	1	69	0	0	FALSE	3551	21	1
0	8	12	1	69	0	0	FALSE	1622	45	1
0	8	13	1	69	0	0	FALSE	2310	-21	0
0	8	14	1	69	0	0	FALSE	2594	-22	1
0	8	15	1	69	0	0	FALSE	984	51	1
0	8	16	1	69	0	0	FALSE	2255	-20	0
0	8	17	1	69	0	0	FALSE	1789	-43	0
0	8	18	1	69	0	0	FALSE	3407	27	1
0	8	19	1	69	0	0	FALSE	1765	-62	0
0	8	20	1	69	0	0	FALSE	2943	21	0
0	8	21	1	69	0	0	FALSE	2519	-39	1
0	8	22	1	69	0	0	FALSE	1930	-32	0
0	8	23	1	69	0	0	FALSE	3705	65	1
0	8	24	1	69	0	0	FALSE	1605	47	1
0	8	25	1	69	0	0	FALSE	2006	105	1
0	8	26	1	69	0	0	FALSE	1963	50	0
0	8	27	1	69	0	0	FALSE	1252	-27	0
0	8	28	1	69	0	0	FALSE	2426	44	0
0	8	29	1	69	0	0	FALSE	1858	72	1
0	8	30	1	69	0	0	FALSE	999	68	1
0	8	31	1	69	0	0	FALSE	1581	11	0
0	8	32	1	69	0	0	FALSE	1344	-223	0
0	8	33	1	69	0	0	FALSE	3388	-125	0
0	8	34	1	69	0	0	FALSE	1808	1	0
0	8	35	1	69	0	0	FALSE	3747	19	0
0	8	36	1	69	0	0	FALSE	1151	-9	1
0	8	37	1	69	0	0	FALSE	3599	67	0
0	8	38	1	69	0	0	FALSE	3203	71	1
0	8	39	1	69	0	0	FALSE	3981	17	1
0	8	40	1	69	0	0	FALSE	3031	-9	0
0	8	41	1	69	0	0	FALSE	1764	-20	0
0	8	42	1	69	0	0	FALSE	1919	-27	1
0	8	43	1	69	0	0	FALSE	2525	32	1
0	8	44	1	69	0	0	FALSE	2259	35	1
0	8	45	1	69	0	0	FALSE	1680	38	0
0	8	46	1	69	0	0	FALSE	929	-52	0
0	8	47	1	69	0	0	FALSE	2473	-24	0
0	8	48	1	69	0	0	FALSE	3554	42	0
0	8	49	1	69	0	0	FALSE	1010	-26	0
0	8	50	1	69	0	0	FALSE	987	43	0
0	8	51	1	69	0	0	FALSE	2295	30	1
0	8	52	1	69	0	0	FALSE	817	126	1
0	8	53	1	69	0	0	FALSE	3525	-32	0
0	8	54	1	69	0	0	FALSE	1700	99	1
0	8	55	1	69	0	0	FALSE	2256	128	1
0	8	56	1	69	0	0	FALSE	2314	-48	0
0	8	57	1	69	0	0	FALSE	1347	101	1
0	8	58	1	69	0	0	FALSE	1148	29	1
0	8	59	1	69	0	0	FALSE	954	30	0
0	8	60	1	69	0	0	FALSE	1800	46	1
0	8	61	1	69	0	0	FALSE	2400	-1	0
0	8	62	1	69	0	0	FALSE	3226	-8	0
0	8	63	1	69	0	0	FALSE	1912	-34	1
0	8	64	1	69	0	0	FALSE	1804	15	1
0	8	65	1	69	0	0	FALSE	797	-96	0
0	8	66	1	69	0	0	FALSE	1754	-17	0
0	8	67	1	69	0	0	FALSE	2881	44	1
0	8	68	1	69	0	0	FALSE	2498	-5	0
0	8	69	1	69	0	0	FALSE	1065	-15	0
0	8	70	1	69	0	0	FALSE	3878	18	0
0	8	71	1	69	0	0	FALSE	1449	2	0
0	8	72	1	69	0	0	FALSE	1209	-2	0
0	8	73	1	69	0	0	FALSE	1129	82	1
0	8	74	1	69	0	0	FALSE	2053	75	1
0	8	75	1	69	0	0	FALSE	3483	85	1
0	8	76	1	69	0	0	FALSE	3947	60	0
0	8	77	1	69	0	0	FALSE	1857	13	0
0	8	78	1	69	0	0	FALSE	3023	43	0
0	8	79	1	69	0	0	FALSE	2572	50	1
0	8	80	1	69	0	0	FALSE	3055	11	0
0	8	81	1	69	0	0	FALSE	2176	91	1
0	8	82	1	69	0	0	FALSE	1803	-42	0
0	8	83	1	69	0	0	FALSE	974	-8	0
0	8	84	1	69	0	0	FALSE	1630	23	0
0	8	85	1	69	0	0	FALSE	3366	7	0
0	8	86	1	69	0	0	FALSE	3900	3	1
0	8	87	1	69	0	0	FALSE	1194	-17	0
0	8	88	1	69	0	0	FALSE	2620	41	0
0	8	89	1	69	0	0	FALSE	785	90	1
0	8	90	1	69	0	0	FALSE	2516	79	0
0	8	91	1	69	0	0	FALSE	1148	87	1
0	8	92	1	69	0	0	FALSE	2155	89	1
0	8	93	1	69	0	0	FALSE	2133	30	0
0	8	94	1	69	0	0	FALSE	3307	114	1
0	8	95	1	69	0	0	FALSE	826	82	1
0	8	96	1	69	0	0	FALSE	3178	11	0
0	8	97	1	69	0	0	FALSE	1516	-24	0
0	8	98	1	69	0	0	FALSE	1357	49	0
0	8	99	1	69	0	0	FALSE	2211	-29	0
0	8	100	1	69	0	0	FALSE	2378	70	1
0	9	2	1	66	0	0	FALSE	3338	72	0
0	9	3	1	66	0	0	FALSE	839	107	0
0	9	4	1	66	0	0	FALSE	1623	67	0
0	9	5	1	66	0	0	FALSE	3877	-25	0
0	9	6	1	66	0	0	FALSE	804	1	0
0	9	7	1	66	0	0	FALSE	1358	63	1
0	9	8	1	66	0	0	FALSE	3950	17	0
0	9	9	1	66	0	0	FALSE	3504	-5	0
0	9	10	1	66	0	0	FALSE	2460	47	0
0	9	11	1	66	0	0	FALSE	1665	27	1
0	9	12	1	66	0	0	FALSE	3197	41	1
0	9	13	1	66	0	0	FALSE	3730	22	0
0	9	14	1	66	0	0	FALSE	1230	71	0
0	9	15	1	66	0	0	FALSE	3205	28	0
0	9	16	1	66	0	0	FALSE	1796	21	0
0	9	17	1	66	0	0	FALSE	2607	-20	0
0	9	18	1	66	0	0	FALSE	3488	12	0
0	9	19	1	66	0	0	FALSE	1750	-15	0
0	9	20	1	66	0	0	FALSE	1176	53	1
0	9	21	1	66	0	0	FALSE	2035	72	1
0	9	22	1	66	0	0	FALSE	2107	3	1
0	9	23	1	66	0	0	FALSE	1113	86	0
0	9	24	1	66	0	0	FALSE	864	36	0
0	9	25	1	66	0	0	FALSE	3343	-261	0
0	9	26	1	66	0	0	FALSE	860	30	0
0	9	27	1	66	0	0	FALSE	2854	38	1
0	9	28	1	66	0	0	FALSE	3668	68	0
0	9	29	1	66	0	0	FALSE	857	71	1
0	9	30	1	66	0	0	FALSE	1835	57	1
0	9	31	1	66	0	0	FALSE	2979	-17	0
0	9	32	1	66	0	0	FALSE	2765	88	1
0	9	33	1	66	0	0	FALSE	1563	55	0
0	9	34	1	66	0	0	FALSE	3352	-226	0
0	9	35	1	66	0	0	FALSE	3917	-22	0
0	9	36	1	66	0	0	FALSE	2143	-183	0
0	9	37	1	66	0	0	FALSE	2419	16	0
0	9	38	1	66	0	0	FALSE	3717	35	0
0	9	39	1	66	0	0	FALSE	2497	6	0
0	9	40	1	66	0	0	FALSE	2519	76	0
0	9	41	1	66	0	0	FALSE	2145	101	0
0	9	42	1	66	0	0	FALSE	3053	76	0
0	9	43	1	66	0	0	FALSE	3973	36	0
0	9	44	1	66	0	0	FALSE	1853	-15	0
0	9	45	1	66	0	0	FALSE	1748	152	1
0	9	46	1	66	0	0	FALSE	1135	26	1
0	9	47	1	66	0	0	FALSE	1158	11	0
0	9	48	1	66	0	0	FALSE	1459	-12	0
0	9	49	1	66	0	0	FALSE	1656	-17	1
0	9	50	1	66	0	0	FALSE	930	31	0
0	9	51	1	66	0	0	FALSE	824	-33	1
0	9	52	1	66	0	0	FALSE	1132	-43	0
0	9	53	1	66	0	0	FALSE	2473	13	0
0	9	54	1	66	0	0	FALSE	3603	-194	0
0	9	55	1	66	0	0	FALSE	1897	74	1
0	9	56	1	66	0	0	FALSE	2420	-38	1
0	9	57	1	66	0	0	FALSE	3700	-23	0
0	9	58	1	66	0	0	FALSE	3481	-156	0
0	9	59	1	66	0	0	FALSE	3730	29	0
0	9	60	1	66	0	0	FALSE	1453	81	1
0	9	61	1	66	0	0	FALSE	1150	88	1
0	9	62	1	66	0	0	FALSE	1020	-37	0
0	9	63	1	66	0	0	FALSE	1033	5	0
0	9	64	1	66	0	0	FALSE	3508	-145	0
0	9	65	1	66	0	0	FALSE	2253	85	0
0	9	66	1	66	0	0	FALSE	1926	-13	0
0	9	67	1	66	0	0	FALSE	2200	-140	0
0	9	68	1	66	0	0	FALSE	3934	-47	0
0	9	69	1	66	0	0	FALSE	3780	9	0
0	9	70	1	66	0	0	FALSE	3129	-4	0
0	9	71	1	66	0	0	FALSE	2582	-32	0
0	9	72	1	66	0	0	FALSE	824	-78	1
0	9	73	1	66	0	0	FALSE	2799	-15	0
0	9	74	1	66	0	0	FALSE	2542	-19	0
0	9	75	1	66	0	0	FALSE	1271	-58	0
0	9	76	1	66	0	0	FALSE	1060	40	0
0	9	77	1	66	0	0	FALSE	3629	80	1
0	9	78	1	66	0	0	FALSE	3233	4	0
0	9	79	1	66	0	0	FALSE	2720	-95	0
0	9	80	1	66	0	0	FALSE	2040	131	1
0	9	81	1	66	0	0	FALSE	2473	18	0
0	9	82	1	66	0	0	FALSE	2400	53	1
0	9	83	1	66	0	0	FALSE	2471	-149	0
0	9	85	1	66	0	0	FALSE	3818	-23	0
0	9	86	1	66	0	0	FALSE	3496	32	0
0	9	87	1	66	0	0	FALSE	1549	-26	0
0	9	88	1	66	0	0	FALSE	3980	-16	1
0	9	89	1	66	0	0	FALSE	1621	101	1
0	9	90	1	66	0	0	FALSE	1276	77	0
0	9	91	1	66	0	0	FALSE	2624	51	1
0	9	94	1	66	0	0	FALSE	1446	265	1
0	9	95	1	66	0	0	FALSE	3271	47	0
0	9	97	1	66	0	0	FALSE	2310	-4	0
0	9	98	1	66	0	0	FALSE	2348	69	1
0	9	99	1	66	0	0	FALSE	1751	67	1
0	10	2	1	70	0	0	FALSE	3338	-72	0
0	10	3	1	70	0	0	FALSE	839	-107	1
0	10	4	1	70	0	0	FALSE	1623	-67	0
0	10	5	1	70	0	0	FALSE	3877	25	0
0	10	6	1	70	0	0	FALSE	804	-1	1
0	10	7	1	70	0	0	FALSE	1358	-63	0
0	10	8	1	70	0	0	FALSE	3950	-17	0
0	10	9	1	70	0	0	FALSE	3504	5	0
0	10	10	1	70	0	0	FALSE	2460	-47	1
0	10	11	1	70	0	0	FALSE	1665	-27	0
0	10	12	1	70	0	0	FALSE	3197	-41	1
0	10	13	1	70	0	0	FALSE	3730	-22	1
0	10	14	1	70	0	0	FALSE	1230	-71	0
0	10	15	1	70	0	0	FALSE	3205	-28	1
0	10	16	1	70	0	0	FALSE	1796	-21	0
0	10	17	1	70	0	0	FALSE	2607	20	0
0	10	18	1	70	0	0	FALSE	3488	-12	0
0	10	19	1	70	0	0	FALSE	1750	15	0
0	10	20	1	70	0	0	FALSE	1176	-53	0
0	10	21	1	70	0	0	FALSE	2035	-72	0
0	10	22	1	70	0	0	FALSE	2107	-3	0
0	10	23	1	70	0	0	FALSE	1113	-86	0
0	10	24	1	70	0	0	FALSE	864	-36	0
0	10	25	1	70	0	0	FALSE	3343	261	1
0	10	26	1	70	0	0	FALSE	860	-30	0
0	10	27	1	70	0	0	FALSE	2854	-38	1
0	10	28	1	70	0	0	FALSE	3668	-68	0
0	10	29	1	70	0	0	FALSE	857	-71	1
0	10	30	1	70	0	0	FALSE	1835	-57	0
0	10	31	1	70	0	0	FALSE	2979	17	1
0	10	32	1	70	0	0	FALSE	2765	-88	0
0	10	33	1	70	0	0	FALSE	1563	-55	0
0	10	34	1	70	0	0	FALSE	3352	226	0
0	10	35	1	70	0	0	FALSE	3917	22	1
0	10	36	1	70	0	0	FALSE	2143	183	1
0	10	37	1	70	0	0	FALSE	2419	-16	0
0	10	38	1	70	0	0	FALSE	3717	-35	0
0	10	39	1	70	0	0	FALSE	2497	-6	1
0	10	40	1	70	0	0	FALSE	2519	-76	0
0	10	41	1	70	0	0	FALSE	2145	-101	0
0	10	42	1	70	0	0	FALSE	3053	-76	0
0	10	43	1	70	0	0	FALSE	3973	-36	1
0	10	44	1	70	0	0	FALSE	1853	15	0
0	10	45	1	70	0	0	FALSE	1748	-152	0
0	10	46	1	70	0	0	FALSE	1135	-26	1
0	10	47	1	70	0	0	FALSE	1158	-11	0
0	10	48	1	70	0	0	FALSE	1459	12	0
0	10	49	1	70	0	0	FALSE	1656	17	1
0	10	50	1	70	0	0	FALSE	930	-31	0
0	10	51	1	70	0	0	FALSE	824	33	1
0	10	52	1	70	0	0	FALSE	1132	43	0
0	10	53	1	70	0	0	FALSE	2473	-13	0
0	10	54	1	70	0	0	FALSE	3603	194	1
0	10	55	1	70	0	0	FALSE	1897	-74	0
0	10	56	1	70	0	0	FALSE	2420	38	0
0	10	57	1	70	0	0	FALSE	3700	23	0
0	10	58	1	70	0	0	FALSE	3481	156	1
0	10	59	1	70	0	0	FALSE	3730	-29	0
0	10	60	1	70	0	0	FALSE	1453	-81	0
0	10	61	1	70	0	0	FALSE	1150	-88	0
0	10	62	1	70	0	0	FALSE	1020	37	0
0	10	63	1	70	0	0	FALSE	1033	-5	1
0	10	64	1	70	0	0	FALSE	3508	145	0
0	10	65	1	70	0	0	FALSE	2253	-85	0
0	10	66	1	70	0	0	FALSE	1926	13	0
0	10	67	1	70	0	0	FALSE	2200	140	1
0	10	68	1	70	0	0	FALSE	3934	47	0
0	10	69	1	70	0	0	FALSE	3780	-9	1
0	10	70	1	70	0	0	FALSE	3129	4	0
0	10	71	1	70	0	0	FALSE	2582	32	0
0	10	72	1	70	0	0	FALSE	824	78	1
0	10	73	1	70	0	0	FALSE	2799	15	1
0	10	74	1	70	0	0	FALSE	2542	19	0
0	10	75	1	70	0	0	FALSE	1271	58	0
0	10	76	1	70	0	0	FALSE	1060	-40	1
0	10	77	1	70	0	0	FALSE	3629	-80	0
0	10	78	1	70	0	0	FALSE	3233	-4	0
0	10	79	1	70	0	0	FALSE	2720	95	0
0	10	80	1	70	0	0	FALSE	2040	-131	0
0	10	81	1	70	0	0	FALSE	2473	-18	0
0	10	82	1	70	0	0	FALSE	2400	-53	0
0	10	83	1	70	0	0	FALSE	2471	149	1
0	10	85	1	70	0	0	FALSE	3818	23	0
0	10	86	1	70	0	0	FALSE	3496	-32	0
0	10	87	1	70	0	0	FALSE	1549	26	1
0	10	88	1	70	0	0	FALSE	3980	16	0
0	10	89	1	70	0	0	FALSE	1621	-101	1
0	10	90	1	70	0	0	FALSE	1276	-77	0
0	10	91	1	70	0	0	FALSE	2624	-51	0
0	10	94	1	70	0	0	FALSE	1446	-265	0
0	10	95	1	70	0	0	FALSE	3271	-47	0
0	10	97	1	70	0	0	FALSE	2310	4	1
0	10	98	1	70	0	0	FALSE	2348	-69	0
0	10	99	1	70	0	0	FALSE	1751	-67	1
0	11	2	0	64	0	2	FALSE	2149	-15	1
0	11	3	0	64	0	2	FALSE	913	3	0
0	11	4	0	64	0	2	FALSE	3320	-24	0
0	11	5	0	64	0	2	FALSE	1775	-55	1
0	11	6	0	64	0	2	FALSE	2262	24	0
0	11	7	0	64	0	2	FALSE	2283	-9	1
0	11	8	0	64	0	2	FALSE	2038	6	1
0	11	9	0	64	0	2	FALSE	3617	11	1
0	11	10	0	64	0	2	FALSE	1008	-1	0
0	11	11	0	64	0	2	FALSE	1300	11	0
0	11	12	0	64	0	2	FALSE	2574	-45	0
0	11	13	0	64	0	2	FALSE	3695	-15	0
0	11	14	0	64	0	2	FALSE	3507	-30	0
0	11	15	0	64	0	2	FALSE	1261	-50	0
0	11	16	0	64	0	2	FALSE	3690	-11	0
0	11	17	0	64	0	2	FALSE	3666	3	0
0	11	18	0	64	0	2	FALSE	2410	-55	0
0	11	19	0	64	0	2	FALSE	3593	-11	1
0	11	20	0	64	0	2	FALSE	1553	-40	0
0	11	21	0	64	0	2	FALSE	2565	-18	0
0	11	22	0	64	0	2	FALSE	960	7	1
0	11	23	0	64	0	2	FALSE	1742	1	0
0	11	24	0	64	0	2	FALSE	2153	-23	1
0	11	25	0	64	0	2	FALSE	3852	-46	0
0	11	26	0	64	0	2	FALSE	807	52	1
0	11	27	0	64	0	2	FALSE	2641	6	1
0	11	28	0	64	0	2	FALSE	3410	-3	0
0	11	29	0	64	0	2	FALSE	2950	-33	1
0	11	30	0	64	0	2	FALSE	1549	-8	0
0	11	31	0	64	0	2	FALSE	1127	21	1
0	11	32	0	64	0	2	FALSE	3421	-100	1
0	11	33	0	64	0	2	FALSE	3537	-40	0
0	11	34	0	64	0	2	FALSE	3914	-63	1
0	11	35	0	64	0	2	FALSE	1625	-28	1
0	11	36	0	64	0	2	FALSE	3391	-66	1
0	11	37	0	64	0	2	FALSE	2017	29	1
0	11	38	0	64	0	2	FALSE	848	12	1
0	11	39	0	64	0	2	FALSE	2342	-36	0
0	11	41	0	64	0	2	FALSE	1945	4	1
0	11	42	0	64	0	2	FALSE	3623	-17	0
0	11	43	0	64	0	2	FALSE	2220	-30	1
0	11	44	0	64	0	2	FALSE	1911	-2	1
0	11	45	0	64	0	2	FALSE	1239	-4	0
0	11	46	0	64	0	2	FALSE	1804	-145	0
0	11	47	0	64	0	2	FALSE	3805	-74	0
0	11	48	0	64	0	2	FALSE	2179	-96	0
0	11	49	0	64	0	2	FALSE	1253	33	1
0	11	50	0	64	0	2	FALSE	2939	-12	0
0	11	51	0	64	0	2	FALSE	3666	-5	1
0	11	52	0	64	0	2	FALSE	2856	3	0
0	11	53	0	64	0	2	FALSE	804	-27	0
0	11	54	0	64	0	2	FALSE	860	51	1
0	11	55	0	64	0	2	FALSE	2648	-59	0
0	11	56	0	64	0	2	FALSE	2842	34	1
0	11	57	0	64	0	2	FALSE	3220	-52	0
0	11	58	0	64	0	2	FALSE	1866	-4	1
0	11	59	0	64	0	2	FALSE	2830	-44	0
0	11	60	0	64	0	2	FALSE	2117	-38	0
0	11	61	0	64	0	2	FALSE	2852	71	1
0	11	62	0	64	0	2	FALSE	3439	47	0
0	11	63	0	64	0	2	FALSE	1698	25	1
0	11	64	0	64	0	2	FALSE	1401	-9	1
0	11	65	0	64	0	2	FALSE	1061	62	0
0	11	66	0	64	0	2	FALSE	1616	15	1
0	11	67	0	64	0	2	FALSE	2641	35	0
0	11	68	0	64	0	2	FALSE	3921	7	0
0	11	69	0	64	0	2	FALSE	2978	4	1
0	11	70	0	64	0	2	FALSE	3921	-40	1
0	11	71	0	64	0	2	FALSE	2161	18	1
0	11	72	0	64	0	2	FALSE	1295	54	1
0	11	73	0	64	0	2	FALSE	3620	-27	0
0	11	74	0	64	0	2	FALSE	2740	18	1
0	11	75	0	64	0	2	FALSE	1158	-17	1
0	11	76	0	64	0	2	FALSE	953	-15	0
0	11	77	0	64	0	2	FALSE	1127	-59	1
0	11	78	0	64	0	2	FALSE	3100	-16	1
0	11	79	0	64	0	2	FALSE	3961	-9	0
0	11	80	0	64	0	2	FALSE	1063	35	1
0	11	81	0	64	0	2	FALSE	3094	14	1
0	11	82	0	64	0	2	FALSE	3783	3	1
0	11	83	0	64	0	2	FALSE	2727	-46	1
0	11	84	0	64	0	2	FALSE	1827	-28	0
0	11	85	0	64	0	2	FALSE	1281	-36	0
0	11	86	0	64	0	2	FALSE	942	12	0
0	11	87	0	64	0	2	FALSE	1016	41	1
0	11	88	0	64	0	2	FALSE	756	7	1
0	11	89	0	64	0	2	FALSE	3015	-60	0
0	11	90	0	64	0	2	FALSE	3174	-62	0
0	11	91	0	64	0	2	FALSE	2351	-51	1
0	11	92	0	64	0	2	FALSE	2347	-12	0
0	11	93	0	64	0	2	FALSE	3411	-33	0
0	11	94	0	64	0	2	FALSE	1353	6	1
0	11	95	0	64	0	2	FALSE	1824	-15	1
0	11	96	0	64	0	2	FALSE	3108	-34	0
0	11	97	0	64	0	2	FALSE	3686	-22	1
0	11	98	0	64	0	2	FALSE	1281	1	1
0	11	99	0	64	0	2	FALSE	3265	7	1
0	11	100	0	64	0	2	FALSE	3960	4	0
0	12	2	0	85	5	0	FALSE	2149	15	0
0	12	3	0	85	5	0	FALSE	913	-3	1
0	12	4	0	85	5	0	FALSE	3320	24	0
0	12	5	0	85	5	0	FALSE	1775	55	1
0	12	6	0	85	5	0	FALSE	2262	-24	1
0	12	7	0	85	5	0	FALSE	2283	9	0
0	12	8	0	85	5	0	FALSE	2038	-6	0
0	12	9	0	85	5	0	FALSE	3617	-11	0
0	12	10	0	85	5	0	FALSE	1008	1	0
0	12	11	0	85	5	0	FALSE	1300	-11	0
0	12	12	0	85	5	0	FALSE	2574	45	0
0	12	13	0	85	5	0	FALSE	3695	15	1
0	12	14	0	85	5	0	FALSE	3507	30	0
0	12	15	0	85	5	0	FALSE	1261	50	1
0	12	16	0	85	5	0	FALSE	3690	11	0
0	12	17	0	85	5	0	FALSE	3666	-3	1
0	12	18	0	85	5	0	FALSE	2410	55	1
0	12	19	0	85	5	0	FALSE	3593	11	1
0	12	20	0	85	5	0	FALSE	1553	40	1
0	12	21	0	85	5	0	FALSE	2565	18	0
0	12	22	0	85	5	0	FALSE	960	-7	0
0	12	23	0	85	5	0	FALSE	1742	-1	1
0	12	24	0	85	5	0	FALSE	2153	23	0
0	12	25	0	85	5	0	FALSE	3852	46	0
0	12	26	0	85	5	0	FALSE	807	-52	0
0	12	27	0	85	5	0	FALSE	2641	-6	1
0	12	28	0	85	5	0	FALSE	3410	3	0
0	12	29	0	85	5	0	FALSE	2950	33	1
0	12	30	0	85	5	0	FALSE	1549	8	1
0	12	31	0	85	5	0	FALSE	1127	-21	0
0	12	32	0	85	5	0	FALSE	3421	100	1
0	12	33	0	85	5	0	FALSE	3537	40	1
0	12	34	0	85	5	0	FALSE	3914	63	1
0	12	35	0	85	5	0	FALSE	1625	28	0
0	12	36	0	85	5	0	FALSE	3391	66	1
0	12	37	0	85	5	0	FALSE	2017	-29	1
0	12	38	0	85	5	0	FALSE	848	-12	1
0	12	39	0	85	5	0	FALSE	2342	36	0
0	12	41	0	85	5	0	FALSE	1945	-4	0
0	12	42	0	85	5	0	FALSE	3623	17	1
0	12	43	0	85	5	0	FALSE	2220	30	0
0	12	44	0	85	5	0	FALSE	1911	2	1
0	12	45	0	85	5	0	FALSE	1239	4	1
0	12	46	0	85	5	0	FALSE	1804	145	0
0	12	47	0	85	5	0	FALSE	3805	74	0
0	12	48	0	85	5	0	FALSE	2179	96	1
0	12	49	0	85	5	0	FALSE	1253	-33	0
0	12	50	0	85	5	0	FALSE	2939	12	0
0	12	51	0	85	5	0	FALSE	3666	5	1
0	12	52	0	85	5	0	FALSE	2856	-3	1
0	12	53	0	85	5	0	FALSE	804	27	1
0	12	54	0	85	5	0	FALSE	860	-51	0
0	12	55	0	85	5	0	FALSE	2648	59	0
0	12	56	0	85	5	0	FALSE	2842	-34	0
0	12	57	0	85	5	0	FALSE	3220	52	1
0	12	58	0	85	5	0	FALSE	1866	4	0
0	12	59	0	85	5	0	FALSE	2830	44	0
0	12	60	0	85	5	0	FALSE	2117	38	1
0	12	61	0	85	5	0	FALSE	2852	-71	0
0	12	62	0	85	5	0	FALSE	3439	-47	0
0	12	63	0	85	5	0	FALSE	1698	-25	0
0	12	64	0	85	5	0	FALSE	1401	9	1
0	12	65	0	85	5	0	FALSE	1061	-62	0
0	12	66	0	85	5	0	FALSE	1616	-15	0
0	12	67	0	85	5	0	FALSE	2641	-35	0
0	12	68	0	85	5	0	FALSE	3921	-7	1
0	12	69	0	85	5	0	FALSE	2978	-4	1
0	12	70	0	85	5	0	FALSE	3921	40	0
0	12	71	0	85	5	0	FALSE	2161	-18	0
0	12	72	0	85	5	0	FALSE	1295	-54	0
0	12	73	0	85	5	0	FALSE	3620	27	0
0	12	74	0	85	5	0	FALSE	2740	-18	1
0	12	75	0	85	5	0	FALSE	1158	17	1
0	12	76	0	85	5	0	FALSE	953	15	1
0	12	77	0	85	5	0	FALSE	1127	59	1
0	12	78	0	85	5	0	FALSE	3100	16	1
0	12	79	0	85	5	0	FALSE	3961	9	0
0	12	80	0	85	5	0	FALSE	1063	-35	0
0	12	81	0	85	5	0	FALSE	3094	-14	1
0	12	82	0	85	5	0	FALSE	3783	-3	1
0	12	83	0	85	5	0	FALSE	2727	46	1
0	12	84	0	85	5	0	FALSE	1827	28	1
0	12	85	0	85	5	0	FALSE	1281	36	0
0	12	86	0	85	5	0	FALSE	942	-12	0
0	12	87	0	85	5	0	FALSE	1016	-41	1
0	12	88	0	85	5	0	FALSE	756	-7	1
0	12	89	0	85	5	0	FALSE	3015	60	1
0	12	90	0	85	5	0	FALSE	3174	62	1
0	12	91	0	85	5	0	FALSE	2351	51	0
0	12	92	0	85	5	0	FALSE	2347	12	0
0	12	93	0	85	5	0	FALSE	3411	33	1
0	12	94	0	85	5	0	FALSE	1353	-6	0
0	12	95	0	85	5	0	FALSE	1824	15	0
0	12	96	0	85	5	0	FALSE	3108	34	1
0	12	97	0	85	5	0	FALSE	3686	22	0
0	12	98	0	85	5	0	FALSE	1281	-1	0
0	12	99	0	85	5	0	FALSE	3265	-7	1
0	12	100	0	85	5	0	FALSE	3960	-4	1
0	27	1	1	62	0	0	FALSE	1772	13	0
0	27	3	1	62	0	0	FALSE	1165	41	1
0	27	5	1	62	0	0	FALSE	1042	25	1
0	27	6	1	62	0	0	FALSE	987	27	1
0	27	7	1	62	0	0	FALSE	503	-19	1
0	27	8	1	62	0	0	FALSE	2827	-1	0
0	27	9	1	62	0	0	FALSE	2229	-45	0
0	27	10	1	62	0	0	FALSE	1840	36	1
0	27	11	1	62	0	0	FALSE	612	-35	1
0	27	12	1	62	0	0	FALSE	1169	11	1
0	27	13	1	62	0	0	FALSE	709	9	0
0	27	15	1	62	0	0	FALSE	2560	44	1
0	27	16	1	62	0	0	FALSE	1433	39	1
0	27	17	1	62	0	0	FALSE	1099	-17	0
0	27	18	1	62	0	0	FALSE	778	53	1
0	27	19	1	62	0	0	FALSE	2316	29	0
0	27	20	1	62	0	0	FALSE	835	-62	1
0	27	21	1	62	0	0	FALSE	2097	67	1
0	27	22	1	62	0	0	FALSE	826	40	1
0	27	23	1	62	0	0	FALSE	1512	134	1
0	27	24	1	62	0	0	FALSE	2267	34	1
0	27	25	1	62	0	0	FALSE	1810	160	0
0	27	26	1	62	0	0	FALSE	633	81	1
0	27	27	1	62	0	0	FALSE	1479	-62	1
0	27	28	1	62	0	0	FALSE	2149	7	0
0	27	29	1	62	0	0	FALSE	2079	63	1
0	27	30	1	62	0	0	FALSE	1821	7	1
0	27	31	1	62	0	0	FALSE	2467	-54	0
0	27	33	1	62	0	0	FALSE	1893	-33	0
0	27	34	1	62	0	0	FALSE	2336	27	1
0	27	35	1	62	0	0	FALSE	985	-32	0
0	27	36	1	62	0	0	FALSE	2245	33	0
0	27	37	1	62	0	0	FALSE	728	7	0
0	27	38	1	62	0	0	FALSE	2091	30	0
0	27	39	1	62	0	0	FALSE	694	1	1
0	27	40	1	62	0	0	FALSE	1857	-25	0
0	27	41	1	62	0	0	FALSE	501	97	0
0	27	42	1	62	0	0	FALSE	1653	-32	1
0	27	43	1	62	0	0	FALSE	2208	-37	0
0	27	44	1	62	0	0	FALSE	944	-38	0
0	27	45	1	62	0	0	FALSE	1168	73	1
0	27	46	1	62	0	0	FALSE	1990	85	1
0	27	47	1	62	0	0	FALSE	1124	59	1
0	27	48	1	62	0	0	FALSE	2696	4	0
0	27	49	1	62	0	0	FALSE	2530	7	0
0	27	50	1	62	0	0	FALSE	722	150	1
0	27	52	1	62	0	0	FALSE	1024	-31	1
0	27	53	1	62	0	0	FALSE	801	30	1
0	27	54	1	62	0	0	FALSE	2353	46	1
0	27	55	1	62	0	0	FALSE	1477	-12	0
0	27	56	1	62	0	0	FALSE	2908	38	0
0	27	57	1	62	0	0	FALSE	1228	-89	1
0	27	58	1	62	0	0	FALSE	2933	-95	1
0	27	59	1	62	0	0	FALSE	798	-77	1
0	27	60	1	62	0	0	FALSE	1981	9	0
0	27	61	1	62	0	0	FALSE	1635	-50	0
0	27	62	1	62	0	0	FALSE	1013	-73	0
0	27	64	1	62	0	0	FALSE	2814	-87	0
0	27	65	1	62	0	0	FALSE	2063	22	1
0	27	66	1	62	0	0	FALSE	2536	38	1
0	27	67	1	62	0	0	FALSE	2425	17	0
0	27	68	1	62	0	0	FALSE	2169	-6	0
0	27	69	1	62	0	0	FALSE	2115	-68	0
0	27	70	1	62	0	0	FALSE	594	55	0
0	27	71	1	62	0	0	FALSE	1129	-3	1
0	27	72	1	62	0	0	FALSE	2001	-32	0
0	27	73	1	62	0	0	FALSE	2017	-47	1
0	27	74	1	62	0	0	FALSE	2195	33	0
0	27	75	1	62	0	0	FALSE	605	26	1
0	27	76	1	62	0	0	FALSE	904	-12	1
0	27	78	1	62	0	0	FALSE	2298	62	1
0	27	79	1	62	0	0	FALSE	2688	-11	0
0	27	80	1	62	0	0	FALSE	1623	-79	0
0	27	81	1	62	0	0	FALSE	2505	7	0
0	27	82	1	62	0	0	FALSE	2382	-66	1
0	27	83	1	62	0	0	FALSE	2252	-118	1
0	27	84	1	62	0	0	FALSE	2066	-51	1
0	27	85	1	62	0	0	FALSE	2216	-3	1
0	27	86	1	62	0	0	FALSE	837	58	0
0	27	88	1	62	0	0	FALSE	1144	48	0
0	27	89	1	62	0	0	FALSE	2001	27	1
0	27	90	1	62	0	0	FALSE	2897	1	0
0	27	91	1	62	0	0	FALSE	1871	-8	1
0	27	92	1	62	0	0	FALSE	1328	-39	0
0	27	93	1	62	0	0	FALSE	1637	-55	0
0	27	94	1	62	0	0	FALSE	2358	-79	0
0	27	95	1	62	0	0	FALSE	1177	38	0
0	27	96	1	62	0	0	FALSE	2897	15	0
0	27	97	1	62	0	0	FALSE	2794	-63	0
0	27	98	1	62	0	0	FALSE	904	5	1
0	27	99	1	62	0	0	FALSE	2109	-46	1
0	27	100	1	62	0	0	FALSE	1731	-49	0
0	28	1	1	65	0	0	FALSE	1772	-13	0
0	28	3	1	65	0	0	FALSE	1165	-41	0
0	28	5	1	65	0	0	FALSE	1042	-25	0
0	28	6	1	65	0	0	FALSE	987	-27	0
0	28	7	1	65	0	0	FALSE	503	19	1
0	28	8	1	65	0	0	FALSE	2827	1	0
0	28	9	1	65	0	0	FALSE	2229	45	1
0	28	10	1	65	0	0	FALSE	1840	-36	0
0	28	11	1	65	0	0	FALSE	612	35	1
0	28	12	1	65	0	0	FALSE	1169	-11	0
0	28	13	1	65	0	0	FALSE	709	-9	0
0	28	15	1	65	0	0	FALSE	2560	-44	0
0	28	16	1	65	0	0	FALSE	1433	-39	0
0	28	17	1	65	0	0	FALSE	1099	17	0
0	28	18	1	65	0	0	FALSE	778	-53	0
0	28	19	1	65	0	0	FALSE	2316	-29	1
0	28	20	1	65	0	0	FALSE	835	62	0
0	28	21	1	65	0	0	FALSE	2097	-67	0
0	28	22	1	65	0	0	FALSE	826	-40	0
0	28	23	1	65	0	0	FALSE	1512	-134	0
0	28	24	1	65	0	0	FALSE	2267	-34	0
0	28	25	1	65	0	0	FALSE	1810	-160	0
0	28	26	1	65	0	0	FALSE	633	-81	0
0	28	27	1	65	0	0	FALSE	1479	62	0
0	28	28	1	65	0	0	FALSE	2149	-7	1
0	28	29	1	65	0	0	FALSE	2079	-63	0
0	28	30	1	65	0	0	FALSE	1821	-7	0
0	28	31	1	65	0	0	FALSE	2467	54	0
0	28	33	1	65	0	0	FALSE	1893	33	1
0	28	34	1	65	0	0	FALSE	2336	-27	0
0	28	35	1	65	0	0	FALSE	985	32	1
0	28	36	1	65	0	0	FALSE	2245	-33	0
0	28	37	1	65	0	0	FALSE	728	-7	1
0	28	38	1	65	0	0	FALSE	2091	-30	0
0	28	39	1	65	0	0	FALSE	694	-1	0
0	28	40	1	65	0	0	FALSE	1857	25	1
0	28	41	1	65	0	0	FALSE	501	-97	0
0	28	42	1	65	0	0	FALSE	1653	32	1
0	28	43	1	65	0	0	FALSE	2208	37	0
0	28	44	1	65	0	0	FALSE	944	38	1
0	28	45	1	65	0	0	FALSE	1168	-73	0
0	28	46	1	65	0	0	FALSE	1990	-85	0
0	28	47	1	65	0	0	FALSE	1124	-59	0
0	28	48	1	65	0	0	FALSE	2696	-4	0
0	28	49	1	65	0	0	FALSE	2530	-7	0
0	28	50	1	65	0	0	FALSE	722	-150	0
0	28	52	1	65	0	0	FALSE	1024	31	1
0	28	53	1	65	0	0	FALSE	801	-30	0
0	28	54	1	65	0	0	FALSE	2353	-46	1
0	28	55	1	65	0	0	FALSE	1477	12	1
0	28	56	1	65	0	0	FALSE	2908	-38	0
0	28	57	1	65	0	0	FALSE	1228	89	0
0	28	58	1	65	0	0	FALSE	2933	95	1
0	28	59	1	65	0	0	FALSE	798	77	1
0	28	60	1	65	0	0	FALSE	1981	-9	0
0	28	61	1	65	0	0	FALSE	1635	50	0
0	28	62	1	65	0	0	FALSE	1013	73	1
0	28	64	1	65	0	0	FALSE	2814	87	0
0	28	65	1	65	0	0	FALSE	2063	-22	0
0	28	66	1	65	0	0	FALSE	2536	-38	0
0	28	67	1	65	0	0	FALSE	2425	-17	0
0	28	68	1	65	0	0	FALSE	2169	6	0
0	28	69	1	65	0	0	FALSE	2115	68	1
0	28	70	1	65	0	0	FALSE	594	-55	0
0	28	71	1	65	0	0	FALSE	1129	3	0
0	28	72	1	65	0	0	FALSE	2001	32	0
0	28	73	1	65	0	0	FALSE	2017	47	1
0	28	74	1	65	0	0	FALSE	2195	-33	0
0	28	75	1	65	0	0	FALSE	605	-26	0
0	28	76	1	65	0	0	FALSE	904	12	1
0	28	78	1	65	0	0	FALSE	2298	-62	0
0	28	79	1	65	0	0	FALSE	2688	11	0
0	28	80	1	65	0	0	FALSE	1623	79	0
0	28	81	1	65	0	0	FALSE	2505	-7	0
0	28	82	1	65	0	0	FALSE	2382	66	1
0	28	83	1	65	0	0	FALSE	2252	118	1
0	28	84	1	65	0	0	FALSE	2066	51	0
0	28	85	1	65	0	0	FALSE	2216	3	1
0	28	86	1	65	0	0	FALSE	837	-58	0
0	28	88	1	65	0	0	FALSE	1144	-48	0
0	28	89	1	65	0	0	FALSE	2001	-27	0
0	28	90	1	65	0	0	FALSE	2897	-1	0
0	28	91	1	65	0	0	FALSE	1871	8	1
0	28	92	1	65	0	0	FALSE	1328	39	1
0	28	93	1	65	0	0	FALSE	1637	55	0
0	28	94	1	65	0	0	FALSE	2358	79	1
0	28	95	1	65	0	0	FALSE	1177	-38	1
0	28	96	1	65	0	0	FALSE	2897	-15	0
0	28	97	1	65	0	0	FALSE	2794	63	0
0	28	98	1	65	0	0	FALSE	904	-5	1
0	28	99	1	65	0	0	FALSE	2109	46	1
0	28	100	1	65	0	0	FALSE	1731	49	0
0	39	1	0	67	10	10	FALSE	544	-72	0
0	39	2	0	67	10	10	FALSE	1378	52	1
0	39	3	0	67	10	10	FALSE	923	79	1
0	39	4	0	67	10	10	FALSE	709	26	0
0	39	5	0	67	10	10	FALSE	2440	-48	0
0	39	6	0	67	10	10	FALSE	1165	72	1
0	39	7	0	67	10	10	FALSE	2492	34	1
0	39	8	0	67	10	10	FALSE	1042	70	1
0	39	9	0	67	10	10	FALSE	987	19	0
0	39	10	0	67	10	10	FALSE	503	44	1
0	39	11	0	67	10	10	FALSE	2827	21	0
0	39	12	0	67	10	10	FALSE	2229	16	0
0	39	13	0	67	10	10	FALSE	1840	99	1
0	39	14	0	67	10	10	FALSE	612	-7	0
0	39	15	0	67	10	10	FALSE	2303	131	0
0	39	16	0	67	10	10	FALSE	1169	-27	0
0	39	17	0	67	10	10	FALSE	709	64	0
0	39	18	0	67	10	10	FALSE	2657	-12	0
0	39	19	0	67	10	10	FALSE	2560	109	1
0	39	20	0	67	10	10	FALSE	1433	60	0
0	39	21	0	67	10	10	FALSE	1099	75	1
0	39	22	0	67	10	10	FALSE	778	83	0
0	39	23	0	67	10	10	FALSE	2316	2	1
0	39	24	0	67	10	10	FALSE	835	83	1
0	39	25	0	67	10	10	FALSE	2097	6	0
0	39	26	0	67	10	10	FALSE	826	34	0
0	39	27	0	67	10	10	FALSE	1512	-56	0
0	39	28	0	67	10	10	FALSE	2267	-81	0
0	39	29	0	67	10	10	FALSE	1810	5	1
0	39	30	0	67	10	10	FALSE	633	-14	0
0	39	31	0	67	10	10	FALSE	1479	12	0
0	39	32	0	67	10	10	FALSE	2149	-1	1
0	39	33	0	67	10	10	FALSE	2079	-32	0
0	39	34	0	67	10	10	FALSE	1821	99	1
0	39	35	0	67	10	10	FALSE	2467	47	0
0	39	36	0	67	10	10	FALSE	1172	11	1
0	39	37	0	67	10	10	FALSE	1893	3	0
0	39	38	0	67	10	10	FALSE	2336	71	0
0	39	39	0	67	10	10	FALSE	985	5	1
0	39	41	0	67	10	10	FALSE	728	-16	0
0	39	43	0	67	10	10	FALSE	694	62	1
0	39	44	0	67	10	10	FALSE	1857	25	0
0	39	45	0	67	10	10	FALSE	501	125	1
0	39	46	0	67	10	10	FALSE	1653	32	0
0	39	47	0	67	10	10	FALSE	2208	63	1
0	39	48	0	67	10	10	FALSE	944	33	1
0	39	50	0	67	10	10	FALSE	1990	35	1
0	39	51	0	67	10	10	FALSE	1124	13	0
0	39	52	0	67	10	10	FALSE	2696	-3	0
0	39	53	0	67	10	10	FALSE	2530	70	1
0	39	54	0	67	10	10	FALSE	1403	6	0
0	39	55	0	67	10	10	FALSE	722	0	1
0	39	57	0	67	10	10	FALSE	1549	-15	0
0	39	58	0	67	10	10	FALSE	1024	19	0
0	39	59	0	67	10	10	FALSE	801	25	1
0	39	60	0	67	10	10	FALSE	2353	26	0
0	39	61	0	67	10	10	FALSE	1477	67	1
0	39	62	0	67	10	10	FALSE	2908	-41	0
0	39	63	0	67	10	10	FALSE	1228	6	0
0	39	64	0	67	10	10	FALSE	2933	156	1
0	39	65	0	67	10	10	FALSE	798	-14	0
0	39	66	0	67	10	10	FALSE	1981	-9	0
0	39	67	0	67	10	10	FALSE	1635	-52	0
0	39	68	0	67	10	10	FALSE	1013	99	1
0	39	69	0	67	10	10	FALSE	1865	40	1
0	39	70	0	67	10	10	FALSE	2814	78	1
0	39	71	0	67	10	10	FALSE	2063	20	1
0	39	72	0	67	10	10	FALSE	2536	34	0
0	39	73	0	67	10	10	FALSE	2425	-24	0
0	39	74	0	67	10	10	FALSE	2169	13	0
0	39	75	0	67	10	10	FALSE	2115	21	1
0	39	76	0	67	10	10	FALSE	594	12	0
0	39	77	0	67	10	10	FALSE	1129	11	1
0	39	78	0	67	10	10	FALSE	2001	-185	0
0	39	79	0	67	10	10	FALSE	2017	33	0
0	39	80	0	67	10	10	FALSE	2195	-187	0
0	39	81	0	67	10	10	FALSE	605	37	0
0	39	82	0	67	10	10	FALSE	904	51	0
0	39	83	0	67	10	10	FALSE	2451	13	0
0	39	84	0	67	10	10	FALSE	2298	156	1
0	39	85	0	67	10	10	FALSE	2688	60	0
0	39	86	0	67	10	10	FALSE	1623	-20	0
0	39	87	0	67	10	10	FALSE	2505	11	1
0	39	88	0	67	10	10	FALSE	2382	7	1
0	39	90	0	67	10	10	FALSE	837	-16	0
0	39	92	0	67	10	10	FALSE	1144	49	1
0	39	93	0	67	10	10	FALSE	2001	-38	0
0	39	94	0	67	10	10	FALSE	2897	46	0
0	39	95	0	67	10	10	FALSE	1871	51	0
0	39	96	0	67	10	10	FALSE	1328	-7	1
0	39	97	0	67	10	10	FALSE	1637	-14	0
0	39	98	0	67	10	10	FALSE	2358	60	1
0	39	99	0	67	10	10	FALSE	1177	-44	0
0	39	100	0	67	10	10	FALSE	2897	-66	0
0	40	1	0	77	0	0	FALSE	544	72	1
0	40	2	0	77	0	0	FALSE	1378	-52	0
0	40	3	0	77	0	0	FALSE	923	-79	0
0	40	4	0	77	0	0	FALSE	709	-26	1
0	40	5	0	77	0	0	FALSE	2440	48	0
0	40	6	0	77	0	0	FALSE	1165	-72	0
0	40	7	0	77	0	0	FALSE	2492	-34	0
0	40	8	0	77	0	0	FALSE	1042	-70	0
0	40	9	0	77	0	0	FALSE	987	-19	1
0	40	10	0	77	0	0	FALSE	503	-44	0
0	40	11	0	77	0	0	FALSE	2827	-21	0
0	40	12	0	77	0	0	FALSE	2229	-16	0
0	40	13	0	77	0	0	FALSE	1840	-99	0
0	40	14	0	77	0	0	FALSE	612	7	0
0	40	15	0	77	0	0	FALSE	2303	-131	0
0	40	16	0	77	0	0	FALSE	1169	27	1
0	40	17	0	77	0	0	FALSE	709	-64	0
0	40	18	0	77	0	0	FALSE	2657	12	0
0	40	19	0	77	0	0	FALSE	2560	-109	0
0	40	20	0	77	0	0	FALSE	1433	-60	0
0	40	21	0	77	0	0	FALSE	1099	-75	0
0	40	22	0	77	0	0	FALSE	778	-83	1
0	40	23	0	77	0	0	FALSE	2316	-2	0
0	40	24	0	77	0	0	FALSE	835	-83	0
0	40	25	0	77	0	0	FALSE	2097	-6	1
0	40	26	0	77	0	0	FALSE	826	-34	0
0	40	27	0	77	0	0	FALSE	1512	56	0
0	40	28	0	77	0	0	FALSE	2267	81	1
0	40	29	0	77	0	0	FALSE	1810	-5	1
0	40	30	0	77	0	0	FALSE	633	14	0
0	40	31	0	77	0	0	FALSE	1479	-12	0
0	40	32	0	77	0	0	FALSE	2149	1	1
0	40	33	0	77	0	0	FALSE	2079	32	1
0	40	34	0	77	0	0	FALSE	1821	-99	0
0	40	35	0	77	0	0	FALSE	2467	-47	1
0	40	36	0	77	0	0	FALSE	1172	-11	1
0	40	37	0	77	0	0	FALSE	1893	-3	1
0	40	38	0	77	0	0	FALSE	2336	-71	1
0	40	39	0	77	0	0	FALSE	985	-5	0
0	40	41	0	77	0	0	FALSE	728	16	0
0	40	43	0	77	0	0	FALSE	694	-62	0
0	40	44	0	77	0	0	FALSE	1857	-25	1
0	40	45	0	77	0	0	FALSE	501	-125	0
0	40	46	0	77	0	0	FALSE	1653	-32	1
0	40	47	0	77	0	0	FALSE	2208	-63	0
0	40	48	0	77	0	0	FALSE	944	-33	0
0	40	50	0	77	0	0	FALSE	1990	-35	1
0	40	51	0	77	0	0	FALSE	1124	-13	1
0	40	52	0	77	0	0	FALSE	2696	3	0
0	40	53	0	77	0	0	FALSE	2530	-70	0
0	40	54	0	77	0	0	FALSE	1403	-6	0
0	40	55	0	77	0	0	FALSE	722	0	1
0	40	57	0	77	0	0	FALSE	1549	15	0
0	40	58	0	77	0	0	FALSE	1024	-19	0
0	40	59	0	77	0	0	FALSE	801	-25	1
0	40	60	0	77	0	0	FALSE	2353	-26	0
0	40	61	0	77	0	0	FALSE	1477	-67	1
0	40	62	0	77	0	0	FALSE	2908	41	1
0	40	63	0	77	0	0	FALSE	1228	-6	0
0	40	64	0	77	0	0	FALSE	2933	-156	0
0	40	65	0	77	0	0	FALSE	798	14	1
0	40	66	0	77	0	0	FALSE	1981	9	1
0	40	67	0	77	0	0	FALSE	1635	52	1
0	40	68	0	77	0	0	FALSE	1013	-99	0
0	40	69	0	77	0	0	FALSE	1865	-40	0
0	40	70	0	77	0	0	FALSE	2814	-78	0
0	40	71	0	77	0	0	FALSE	2063	-20	0
0	40	72	0	77	0	0	FALSE	2536	-34	0
0	40	73	0	77	0	0	FALSE	2425	24	1
0	40	74	0	77	0	0	FALSE	2169	-13	1
0	40	75	0	77	0	0	FALSE	2115	-21	1
0	40	76	0	77	0	0	FALSE	594	-12	1
0	40	77	0	77	0	0	FALSE	1129	-11	0
0	40	78	0	77	0	0	FALSE	2001	185	1
0	40	79	0	77	0	0	FALSE	2017	-33	0
0	40	80	0	77	0	0	FALSE	2195	187	1
0	40	81	0	77	0	0	FALSE	605	-37	0
0	40	82	0	77	0	0	FALSE	904	-51	1
0	40	83	0	77	0	0	FALSE	2451	-13	0
0	40	84	0	77	0	0	FALSE	2298	-156	0
0	40	85	0	77	0	0	FALSE	2688	-60	1
0	40	86	0	77	0	0	FALSE	1623	20	0
0	40	87	0	77	0	0	FALSE	2505	-11	1
0	40	88	0	77	0	0	FALSE	2382	-7	1
0	40	90	0	77	0	0	FALSE	837	16	1
0	40	92	0	77	0	0	FALSE	1144	-49	0
0	40	93	0	77	0	0	FALSE	2001	38	1
0	40	94	0	77	0	0	FALSE	2897	-46	0
0	40	95	0	77	0	0	FALSE	1871	-51	0
0	40	96	0	77	0	0	FALSE	1328	7	1
0	40	97	0	77	0	0	FALSE	1637	14	0
0	40	98	0	77	0	0	FALSE	2358	-60	1
0	40	99	0	77	0	0	FALSE	1177	44	1
0	40	100	0	77	0	0	FALSE	2897	66	0
0	43	2	0	74	13	0	FALSE	544	3	1
0	43	3	0	74	13	0	FALSE	1378	-42	0
0	43	4	0	74	13	0	FALSE	923	-102	0
0	43	5	0	74	13	0	FALSE	709	114	1
0	43	6	0	74	13	0	FALSE	1165	34	0
0	43	7	0	74	13	0	FALSE	1042	28	1
0	43	8	0	74	13	0	FALSE	987	-54	0
0	43	9	0	74	13	0	FALSE	503	-32	1
0	43	10	0	74	13	0	FALSE	2229	-27	0
0	43	11	0	74	13	0	FALSE	612	148	1
0	43	12	0	74	13	0	FALSE	2303	-47	0
0	43	13	0	74	13	0	FALSE	1169	0	1
0	43	14	0	74	13	0	FALSE	709	-20	0
0	43	15	0	74	13	0	FALSE	2657	-82	0
0	43	16	0	74	13	0	FALSE	2560	-46	0
0	43	17	0	74	13	0	FALSE	1099	76	1
0	43	18	0	74	13	0	FALSE	778	2	0
0	43	19	0	74	13	0	FALSE	2316	-9	0
0	43	20	0	74	13	0	FALSE	835	-73	0
0	43	21	0	74	13	0	FALSE	826	-60	0
0	43	22	0	74	13	0	FALSE	1512	13	1
0	43	23	0	74	13	0	FALSE	2267	-66	0
0	43	24	0	74	13	0	FALSE	633	49	1
0	43	25	0	74	13	0	FALSE	1479	-64	0
0	43	27	0	74	13	0	FALSE	2079	-28	0
0	43	28	0	74	13	0	FALSE	1821	-40	0
0	43	29	0	74	13	0	FALSE	2467	-42	0
0	43	30	0	74	13	0	FALSE	1172	28	1
0	43	32	0	74	13	0	FALSE	2336	-138	0
0	43	33	0	74	13	0	FALSE	985	11	1
0	43	34	0	74	13	0	FALSE	2245	-17	0
0	43	35	0	74	13	0	FALSE	728	32	1
0	43	36	0	74	13	0	FALSE	694	-67	0
0	43	37	0	74	13	0	FALSE	1857	-25	0
0	43	38	0	74	13	0	FALSE	501	49	1
0	43	39	0	74	13	0	FALSE	1653	-61	0
0	43	40	0	74	13	0	FALSE	2208	-23	0
0	43	41	0	74	13	0	FALSE	944	-20	1
0	43	43	0	74	13	0	FALSE	1990	-35	0
0	43	45	0	74	13	0	FALSE	2696	-82	0
0	43	46	0	74	13	0	FALSE	2530	-79	0
0	43	48	0	74	13	0	FALSE	722	-4	1
0	43	49	0	74	13	0	FALSE	2666	-104	0
0	43	50	0	74	13	0	FALSE	1549	-104	0
0	43	51	0	74	13	0	FALSE	1024	-88	0
0	43	52	0	74	13	0	FALSE	801	-60	0
0	43	54	0	74	13	0	FALSE	1477	-75	0
0	43	55	0	74	13	0	FALSE	2908	-44	0
0	43	56	0	74	13	0	FALSE	1228	-84	0
0	43	59	0	74	13	0	FALSE	1981	-135	0
0	43	62	0	74	13	0	FALSE	1865	-64	0
0	43	63	0	74	13	0	FALSE	2814	-18	1
0	43	64	0	74	13	0	FALSE	2063	-19	1
0	43	65	0	74	13	0	FALSE	2536	-167	0
0	43	66	0	74	13	0	FALSE	2425	-44	0
0	43	68	0	74	13	0	FALSE	2115	-42	0
0	43	69	0	74	13	0	FALSE	594	-81	0
0	43	70	0	74	13	0	FALSE	1129	-21	0
0	43	71	0	74	13	0	FALSE	2001	-43	0
0	43	72	0	74	13	0	FALSE	2017	-62	0
0	43	73	0	74	13	0	FALSE	2195	-114	0
0	43	74	0	74	13	0	FALSE	605	-92	0
0	43	75	0	74	13	0	FALSE	904	-56	0
0	43	76	0	74	13	0	FALSE	2298	-64	0
0	43	77	0	74	13	0	FALSE	2688	-12	1
0	43	78	0	74	13	0	FALSE	1623	-39	0
0	43	79	0	74	13	0	FALSE	2505	-40	0
0	43	80	0	74	13	0	FALSE	2382	-30	0
0	43	81	0	74	13	0	FALSE	2252	-19	0
0	43	82	0	74	13	0	FALSE	2066	-51	0
0	43	83	0	74	13	0	FALSE	2216	-28	0
0	43	84	0	74	13	0	FALSE	837	52	1
0	43	85	0	74	13	0	FALSE	2438	-188	0
0	43	86	0	74	13	0	FALSE	1144	-23	0
0	43	87	0	74	13	0	FALSE	2001	-49	0
0	43	88	0	74	13	0	FALSE	1871	-44	1
0	43	89	0	74	13	0	FALSE	1328	-87	0
0	43	92	0	74	13	0	FALSE	2897	-79	0
0	43	93	0	74	13	0	FALSE	2794	-108	0
0	43	94	0	74	13	0	FALSE	904	-63	0
0	43	95	0	74	13	0	FALSE	2109	-100	0
0	43	96	0	74	13	0	FALSE	1731	-101	0
0	43	97	0	74	13	0	FALSE	2745	-44	0
0	43	98	0	74	13	0	FALSE	2175	-25	1
0	43	99	0	74	13	0	FALSE	1635	-118	0
0	44	2	1	75	0	13	FALSE	544	-3	0
0	44	3	1	75	0	13	FALSE	1378	42	1
0	44	4	1	75	0	13	FALSE	923	102	1
0	44	5	1	75	0	13	FALSE	709	-114	0
0	44	6	1	75	0	13	FALSE	1165	-34	0
0	44	7	1	75	0	13	FALSE	1042	-28	0
0	44	8	1	75	0	13	FALSE	987	54	1
0	44	9	1	75	0	13	FALSE	503	32	0
0	44	10	1	75	0	13	FALSE	2229	27	1
0	44	11	1	75	0	13	FALSE	612	-148	0
0	44	12	1	75	0	13	FALSE	2303	47	0
0	44	13	1	75	0	13	FALSE	1169	0	0
0	44	14	1	75	0	13	FALSE	709	20	0
0	44	15	1	75	0	13	FALSE	2657	82	0
0	44	16	1	75	0	13	FALSE	2560	46	0
0	44	17	1	75	0	13	FALSE	1099	-76	0
0	44	18	1	75	0	13	FALSE	778	-2	0
0	44	19	1	75	0	13	FALSE	2316	9	1
0	44	20	1	75	0	13	FALSE	835	73	1
0	44	21	1	75	0	13	FALSE	826	60	0
0	44	22	1	75	0	13	FALSE	1512	-13	0
0	44	23	1	75	0	13	FALSE	2267	66	1
0	44	24	1	75	0	13	FALSE	633	-49	0
0	44	25	1	75	0	13	FALSE	1479	64	0
0	44	27	1	75	0	13	FALSE	2079	28	1
0	44	28	1	75	0	13	FALSE	1821	40	0
0	44	29	1	75	0	13	FALSE	2467	42	1
0	44	30	1	75	0	13	FALSE	1172	-28	0
0	44	32	1	75	0	13	FALSE	2336	138	0
0	44	33	1	75	0	13	FALSE	985	-11	1
0	44	34	1	75	0	13	FALSE	2245	17	0
0	44	35	1	75	0	13	FALSE	728	-32	0
0	44	36	1	75	0	13	FALSE	694	67	0
0	44	37	1	75	0	13	FALSE	1857	25	0
0	44	38	1	75	0	13	FALSE	501	-49	0
0	44	39	1	75	0	13	FALSE	1653	61	0
0	44	40	1	75	0	13	FALSE	2208	23	0
0	44	41	1	75	0	13	FALSE	944	20	1
0	44	43	1	75	0	13	FALSE	1990	35	0
0	44	45	1	75	0	13	FALSE	2696	82	0
0	44	46	1	75	0	13	FALSE	2530	79	0
0	44	48	1	75	0	13	FALSE	722	4	0
0	44	49	1	75	0	13	FALSE	2666	104	1
0	44	50	1	75	0	13	FALSE	1549	104	0
0	44	51	1	75	0	13	FALSE	1024	88	1
0	44	52	1	75	0	13	FALSE	801	60	0
0	44	54	1	75	0	13	FALSE	1477	75	1
0	44	55	1	75	0	13	FALSE	2908	44	0
0	44	56	1	75	0	13	FALSE	1228	84	0
0	44	59	1	75	0	13	FALSE	1981	135	0
0	44	62	1	75	0	13	FALSE	1865	64	0
0	44	63	1	75	0	13	FALSE	2814	18	0
0	44	64	1	75	0	13	FALSE	2063	19	0
0	44	65	1	75	0	13	FALSE	2536	167	1
0	44	66	1	75	0	13	FALSE	2425	44	0
0	44	68	1	75	0	13	FALSE	2115	42	0
0	44	69	1	75	0	13	FALSE	594	81	0
0	44	70	1	75	0	13	FALSE	1129	21	0
0	44	71	1	75	0	13	FALSE	2001	43	0
0	44	72	1	75	0	13	FALSE	2017	62	1
0	44	73	1	75	0	13	FALSE	2195	114	0
0	44	74	1	75	0	13	FALSE	605	92	0
0	44	75	1	75	0	13	FALSE	904	56	0
0	44	76	1	75	0	13	FALSE	2298	64	0
0	44	77	1	75	0	13	FALSE	2688	12	1
0	44	78	1	75	0	13	FALSE	1623	39	0
0	44	79	1	75	0	13	FALSE	2505	40	0
0	44	80	1	75	0	13	FALSE	2382	30	0
0	44	81	1	75	0	13	FALSE	2252	19	0
0	44	82	1	75	0	13	FALSE	2066	51	1
0	44	83	1	75	0	13	FALSE	2216	28	0
0	44	84	1	75	0	13	FALSE	837	-52	0
0	44	85	1	75	0	13	FALSE	2438	188	1
0	44	86	1	75	0	13	FALSE	1144	23	0
0	44	87	1	75	0	13	FALSE	2001	49	0
0	44	88	1	75	0	13	FALSE	1871	44	0
0	44	89	1	75	0	13	FALSE	1328	87	1
0	44	92	1	75	0	13	FALSE	2897	79	0
0	44	93	1	75	0	13	FALSE	2794	108	1
0	44	94	1	75	0	13	FALSE	904	63	0
0	44	95	1	75	0	13	FALSE	2109	100	0
0	44	96	1	75	0	13	FALSE	1731	101	0
0	44	97	1	75	0	13	FALSE	2745	44	0
0	44	98	1	75	0	13	FALSE	2175	25	1
0	44	99	1	75	0	13	FALSE	1635	118	0
0	45	2	1	71	0	0	FALSE	1772	37	0
0	45	3	1	71	0	0	FALSE	544	-14	1
0	45	4	1	71	0	0	FALSE	923	-37	0
0	45	5	1	71	0	0	FALSE	709	-47	0
0	45	6	1	71	0	0	FALSE	2440	-48	1
0	45	7	1	71	0	0	FALSE	1165	-5	1
0	45	8	1	71	0	0	FALSE	2492	31	1
0	45	9	1	71	0	0	FALSE	1042	-41	0
0	45	10	1	71	0	0	FALSE	987	-41	0
0	45	11	1	71	0	0	FALSE	503	-61	0
0	45	12	1	71	0	0	FALSE	2827	-33	0
0	45	13	1	71	0	0	FALSE	2229	-61	0
0	45	14	1	71	0	0	FALSE	1840	30	1
0	45	15	1	71	0	0	FALSE	612	1	0
0	45	16	1	71	0	0	FALSE	2303	-138	0
0	45	17	1	71	0	0	FALSE	1169	83	1
0	45	18	1	71	0	0	FALSE	709	-55	0
0	45	19	1	71	0	0	FALSE	2657	-15	0
0	45	20	1	71	0	0	FALSE	2560	-16	0
0	45	21	1	71	0	0	FALSE	1433	4	0
0	45	22	1	71	0	0	FALSE	1099	-59	1
0	45	23	1	71	0	0	FALSE	778	7	1
0	45	24	1	71	0	0	FALSE	2316	-18	0
0	45	25	1	71	0	0	FALSE	835	15	0
0	45	26	1	71	0	0	FALSE	2097	31	0
0	45	27	1	71	0	0	FALSE	826	-39	0
0	45	28	1	71	0	0	FALSE	1512	0	0
0	45	29	1	71	0	0	FALSE	2267	5	0
0	45	31	1	71	0	0	FALSE	633	-14	1
0	45	32	1	71	0	0	FALSE	1479	-23	0
0	45	33	1	71	0	0	FALSE	2149	38	0
0	45	34	1	71	0	0	FALSE	2079	-36	1
0	45	35	1	71	0	0	FALSE	1821	-1	1
0	45	36	1	71	0	0	FALSE	2467	-4	0
0	45	37	1	71	0	0	FALSE	1172	-20	1
0	45	38	1	71	0	0	FALSE	1893	28	0
0	45	39	1	71	0	0	FALSE	2336	18	0
0	45	40	1	71	0	0	FALSE	985	50	0
0	45	41	1	71	0	0	FALSE	2245	10	0
0	45	42	1	71	0	0	FALSE	728	-36	1
0	45	43	1	71	0	0	FALSE	2091	11	0
0	45	44	1	71	0	0	FALSE	694	-24	0
0	45	45	1	71	0	0	FALSE	501	19	1
0	45	46	1	71	0	0	FALSE	1653	-8	0
0	45	47	1	71	0	0	FALSE	2208	-12	0
0	45	48	1	71	0	0	FALSE	944	-28	0
0	45	49	1	71	0	0	FALSE	1168	16	0
0	45	50	1	71	0	0	FALSE	1990	-4	0
0	45	51	1	71	0	0	FALSE	1124	31	0
0	45	52	1	71	0	0	FALSE	2696	-109	0
0	45	53	1	71	0	0	FALSE	2530	27	0
0	45	54	1	71	0	0	FALSE	1403	82	0
0	45	55	1	71	0	0	FALSE	722	45	1
0	45	56	1	71	0	0	FALSE	2666	96	0
0	45	57	1	71	0	0	FALSE	1549	7	1
0	45	58	1	71	0	0	FALSE	1024	63	1
0	45	60	1	71	0	0	FALSE	2738	16	1
0	45	61	1	71	0	0	FALSE	2116	-16	0
0	45	62	1	71	0	0	FALSE	2790	-38	0
0	45	63	1	71	0	0	FALSE	1140	122	1
0	45	64	1	71	0	0	FALSE	1179	-13	0
0	45	66	1	71	0	0	FALSE	2506	-61	0
0	45	67	1	71	0	0	FALSE	972	14	0
0	45	68	1	71	0	0	FALSE	1598	19	0
0	45	70	1	71	0	0	FALSE	819	148	1
0	45	71	1	71	0	0	FALSE	1454	-36	0
0	45	72	1	71	0	0	FALSE	723	-30	1
0	45	73	1	71	0	0	FALSE	2789	29	0
0	45	74	1	71	0	0	FALSE	2260	-66	0
0	45	75	1	71	0	0	FALSE	1905	-19	0
0	45	76	1	71	0	0	FALSE	1626	3	0
0	45	77	1	71	0	0	FALSE	1623	31	0
0	45	78	1	71	0	0	FALSE	2506	-40	0
0	45	79	1	71	0	0	FALSE	1313	91	1
0	45	80	1	71	0	0	FALSE	2270	-34	0
0	45	81	1	71	0	0	FALSE	738	126	1
0	45	82	1	71	0	0	FALSE	2094	-41	0
0	45	83	1	71	0	0	FALSE	1720	26	0
0	45	84	1	71	0	0	FALSE	844	-8	1
0	45	85	1	71	0	0	FALSE	2866	-22	0
0	45	86	1	71	0	0	FALSE	1034	-48	1
0	45	87	1	71	0	0	FALSE	726	44	0
0	45	88	1	71	0	0	FALSE	894	16	0
0	45	89	1	71	0	0	FALSE	1863	10	0
0	45	90	1	71	0	0	FALSE	1738	33	0
0	45	91	1	71	0	0	FALSE	844	41	1
0	45	92	1	71	0	0	FALSE	2590	14	0
0	45	93	1	71	0	0	FALSE	2050	15	0
0	45	94	1	71	0	0	FALSE	659	60	1
0	45	95	1	71	0	0	FALSE	1623	38	0
0	45	96	1	71	0	0	FALSE	2947	-26	0
0	45	97	1	71	0	0	FALSE	2885	13	0
0	45	98	1	71	0	0	FALSE	2717	-14	0
0	45	99	1	71	0	0	FALSE	772	-2	1
0	45	100	1	71	0	0	FALSE	1039	-5	0
0	46	2	1	68	0	20	FALSE	1772	-37	1
0	46	3	1	68	0	20	FALSE	544	14	0
0	46	4	1	68	0	20	FALSE	923	37	0
0	46	5	1	68	0	20	FALSE	709	47	1
0	46	6	1	68	0	20	FALSE	2440	48	1
0	46	7	1	68	0	20	FALSE	1165	5	0
0	46	8	1	68	0	20	FALSE	2492	-31	0
0	46	9	1	68	0	20	FALSE	1042	41	0
0	46	10	1	68	0	20	FALSE	987	41	1
0	46	11	1	68	0	20	FALSE	503	61	0
0	46	12	1	68	0	20	FALSE	2827	33	1
0	46	13	1	68	0	20	FALSE	2229	61	1
0	46	14	1	68	0	20	FALSE	1840	-30	0
0	46	15	1	68	0	20	FALSE	612	-1	0
0	46	16	1	68	0	20	FALSE	2303	138	1
0	46	17	1	68	0	20	FALSE	1169	-83	0
0	46	18	1	68	0	20	FALSE	709	55	0
0	46	19	1	68	0	20	FALSE	2657	15	0
0	46	20	1	68	0	20	FALSE	2560	16	0
0	46	21	1	68	0	20	FALSE	1433	-4	0
0	46	22	1	68	0	20	FALSE	1099	59	1
0	46	23	1	68	0	20	FALSE	778	-7	0
0	46	24	1	68	0	20	FALSE	2316	18	0
0	46	25	1	68	0	20	FALSE	835	-15	0
0	46	26	1	68	0	20	FALSE	2097	-31	0
0	46	27	1	68	0	20	FALSE	826	39	1
0	46	28	1	68	0	20	FALSE	1512	0	0
0	46	29	1	68	0	20	FALSE	2267	-5	0
0	46	31	1	68	0	20	FALSE	633	14	0
0	46	32	1	68	0	20	FALSE	1479	23	0
0	46	33	1	68	0	20	FALSE	2149	-38	0
0	46	34	1	68	0	20	FALSE	2079	36	1
0	46	35	1	68	0	20	FALSE	1821	1	1
0	46	36	1	68	0	20	FALSE	2467	4	1
0	46	37	1	68	0	20	FALSE	1172	20	1
0	46	38	1	68	0	20	FALSE	1893	-28	0
0	46	39	1	68	0	20	FALSE	2336	-18	0
0	46	40	1	68	0	20	FALSE	985	-50	0
0	46	41	1	68	0	20	FALSE	2245	-10	1
0	46	42	1	68	0	20	FALSE	728	36	1
0	46	43	1	68	0	20	FALSE	2091	-11	0
0	46	44	1	68	0	20	FALSE	694	24	0
0	46	45	1	68	0	20	FALSE	501	-19	0
0	46	46	1	68	0	20	FALSE	1653	8	0
0	46	47	1	68	0	20	FALSE	2208	12	0
0	46	48	1	68	0	20	FALSE	944	28	0
0	46	49	1	68	0	20	FALSE	1168	-16	0
0	46	50	1	68	0	20	FALSE	1990	4	0
0	46	51	1	68	0	20	FALSE	1124	-31	0
0	46	52	1	68	0	20	FALSE	2696	109	1
0	46	53	1	68	0	20	FALSE	2530	-27	0
0	46	54	1	68	0	20	FALSE	1403	-82	0
0	46	55	1	68	0	20	FALSE	722	-45	0
0	46	56	1	68	0	20	FALSE	2666	-96	0
0	46	57	1	68	0	20	FALSE	1549	-7	0
0	46	58	1	68	0	20	FALSE	1024	-63	0
0	46	60	1	68	0	20	FALSE	2738	-16	0
0	46	61	1	68	0	20	FALSE	2116	16	0
0	46	62	1	68	0	20	FALSE	2790	38	1
0	46	63	1	68	0	20	FALSE	1140	-122	0
0	46	64	1	68	0	20	FALSE	1179	13	0
0	46	66	1	68	0	20	FALSE	2506	61	1
0	46	67	1	68	0	20	FALSE	972	-14	0
0	46	68	1	68	0	20	FALSE	1598	-19	0
0	46	70	1	68	0	20	FALSE	819	-148	0
0	46	71	1	68	0	20	FALSE	1454	36	0
0	46	72	1	68	0	20	FALSE	723	30	1
0	46	73	1	68	0	20	FALSE	2789	-29	0
0	46	74	1	68	0	20	FALSE	2260	66	0
0	46	75	1	68	0	20	FALSE	1905	19	0
0	46	76	1	68	0	20	FALSE	1626	-3	0
0	46	77	1	68	0	20	FALSE	1623	-31	0
0	46	78	1	68	0	20	FALSE	2506	40	1
0	46	79	1	68	0	20	FALSE	1313	-91	0
0	46	80	1	68	0	20	FALSE	2270	34	1
0	46	81	1	68	0	20	FALSE	738	-126	0
0	46	82	1	68	0	20	FALSE	2094	41	0
0	46	83	1	68	0	20	FALSE	1720	-26	0
0	46	84	1	68	0	20	FALSE	844	8	0
0	46	85	1	68	0	20	FALSE	2866	22	0
0	46	86	1	68	0	20	FALSE	1034	48	0
0	46	87	1	68	0	20	FALSE	726	-44	0
0	46	88	1	68	0	20	FALSE	894	-16	0
0	46	89	1	68	0	20	FALSE	1863	-10	1
0	46	90	1	68	0	20	FALSE	1738	-33	0
0	46	91	1	68	0	20	FALSE	844	-41	0
0	46	92	1	68	0	20	FALSE	2590	-14	0
0	46	93	1	68	0	20	FALSE	2050	-15	0
0	46	94	1	68	0	20	FALSE	659	-60	0
0	46	95	1	68	0	20	FALSE	1623	-38	0
0	46	96	1	68	0	20	FALSE	2947	26	0
0	46	97	1	68	0	20	FALSE	2885	-13	0
0	46	98	1	68	0	20	FALSE	2717	14	0
0	46	99	1	68	0	20	FALSE	772	2	0
0	46	100	1	68	0	20	FALSE	1039	5	0
1	0	1	0	27	5	0	FALSE	1000	-17	0
1	0	2	0	27	5	0	FALSE	500	134	1
1	0	3	0	27	5	0	FALSE	2000	9	0
1	0	4	0	27	5	0	FALSE	1000	78	0
1	0	5	0	27	5	0	FALSE	500	-127	0
1	0	6	0	27	5	0	FALSE	1000	11	0
1	0	7	0	27	5	0	FALSE	2000	-171	0
1	0	8	0	27	5	0	FALSE	1500	94	1
1	0	9	0	27	5	0	FALSE	1000	143	1
1	0	10	0	27	5	0	FALSE	1500	-138	0
1	0	11	0	27	5	0	FALSE	500	207	1
1	0	12	0	27	5	0	FALSE	2000	28	0
1	0	13	0	27	5	0	FALSE	1500	-251	0
1	0	14	0	27	5	0	FALSE	1000	75	1
1	0	15	0	27	5	0	FALSE	2000	-147	0
1	0	16	0	27	5	0	FALSE	1000	-131	0
1	0	17	0	27	5	0	FALSE	2000	23	0
1	0	18	0	27	5	0	FALSE	1000	-98	0
1	0	19	0	27	5	0	FALSE	2000	-108	0
1	0	20	0	27	5	0	FALSE	500	10	0
1	0	21	0	27	5	0	FALSE	1000	-6	0
1	0	22	0	27	5	0	FALSE	500	188	0
1	0	23	0	27	5	0	FALSE	1500	15	0
1	0	24	0	27	5	0	FALSE	1000	247	1
1	0	25	0	27	5	0	FALSE	1000	48	1
1	0	26	0	27	5	0	FALSE	500	135	0
1	0	27	0	27	5	0	FALSE	500	235	0
1	0	28	0	27	5	0	FALSE	500	46	0
1	0	29	0	27	5	0	FALSE	1500	-16	0
1	0	30	0	27	5	0	FALSE	500	-13	0
1	0	31	0	27	5	0	FALSE	500	79	0
1	0	32	0	27	5	0	FALSE	1500	-107	0
1	0	33	0	27	5	0	FALSE	1500	9	0
1	0	34	0	27	5	0	FALSE	1500	-26	1
1	0	35	0	27	5	0	FALSE	1000	-16	0
1	0	36	0	27	5	0	FALSE	500	204	1
1	0	37	0	27	5	0	FALSE	1000	27	0
1	0	38	0	27	5	0	FALSE	500	-58	0
1	0	39	0	27	5	0	FALSE	500	-91	0
1	0	40	0	27	5	0	FALSE	1000	159	0
1	0	41	0	27	5	0	FALSE	1500	-64	0
1	0	42	0	27	5	0	FALSE	1000	81	1
1	0	43	0	27	5	0	FALSE	2000	-74	0
1	0	44	0	27	5	0	FALSE	1000	39	1
1	0	45	0	27	5	0	FALSE	1000	-35	0
1	0	46	0	27	5	0	FALSE	1500	-172	1
1	0	47	0	27	5	0	FALSE	500	44	1
1	0	48	0	27	5	0	FALSE	1000	76	1
1	0	49	0	27	5	0	FALSE	2000	-138	1
1	0	50	0	27	5	0	FALSE	1500	105	1
1	4	1	0	26	2	0	FALSE	1000	-172	0
1	4	2	0	26	2	0	FALSE	1000	-2	1
1	4	3	0	26	2	0	FALSE	500	-200	0
1	4	4	0	26	2	0	FALSE	2000	-193	0
1	4	5	0	26	2	0	FALSE	1500	67	1
1	4	6	0	26	2	0	FALSE	1000	-156	0
1	4	7	0	26	2	0	FALSE	1000	-231	0
1	4	8	0	26	2	0	FALSE	1000	-166	0
1	4	9	0	26	2	0	FALSE	500	-247	0
1	4	10	0	26	2	0	FALSE	2000	-186	0
1	4	11	0	26	2	0	FALSE	1500	-161	0
1	4	12	0	26	2	0	FALSE	1500	-146	0
1	4	13	0	26	2	0	FALSE	1000	-206	0
1	4	14	0	26	2	0	FALSE	500	-20	1
1	4	15	0	26	2	0	FALSE	1000	-193	0
1	4	16	0	26	2	0	FALSE	1000	10	1
1	4	17	0	26	2	0	FALSE	1500	-177	0
1	4	18	0	26	2	0	FALSE	1000	-205	0
1	4	19	0	26	2	0	FALSE	2000	-189	0
1	4	20	0	26	2	0	FALSE	1000	-188	0
1	4	21	0	26	2	0	FALSE	1000	160	1
1	4	22	0	26	2	0	FALSE	2000	169	1
1	4	23	0	26	2	0	FALSE	1000	-188	0
1	4	24	0	26	2	0	FALSE	1000	-73	1
1	4	25	0	26	2	0	FALSE	2000	57	1
1	4	26	0	26	2	0	FALSE	1500	-97	0
1	4	27	0	26	2	0	FALSE	1000	-126	0
1	4	28	0	26	2	0	FALSE	2000	0	1
1	4	29	0	26	2	0	FALSE	1000	-114	0
1	4	30	0	26	2	0	FALSE	2000	122	1
1	4	31	0	26	2	0	FALSE	1500	-33	0
1	4	32	0	26	2	0	FALSE	500	-280	0
1	4	33	0	26	2	0	FALSE	1500	-231	0
1	4	34	0	26	2	0	FALSE	500	190	1
1	4	35	0	26	2	0	FALSE	1500	-206	0
1	4	36	0	26	2	0	FALSE	1500	-54	1
1	4	37	0	26	2	0	FALSE	500	-134	0
1	4	38	0	26	2	0	FALSE	1000	101	1
1	4	39	0	26	2	0	FALSE	1000	15	1
1	4	40	0	26	2	0	FALSE	2000	150	0
1	4	41	0	26	2	0	FALSE	500	-218	0
1	4	42	0	26	2	0	FALSE	1500	83	1
1	4	43	0	26	2	0	FALSE	1000	-240	0
1	4	44	0	26	2	0	FALSE	1000	-134	0
1	4	45	0	26	2	0	FALSE	2000	125	1
1	4	46	0	26	2	0	FALSE	1000	-226	0
1	4	47	0	26	2	0	FALSE	2000	38	1
1	4	48	0	26	2	0	FALSE	2000	-146	0
1	4	49	0	26	2	0	FALSE	1500	-246	0
1	4	50	0	26	2	0	FALSE	2000	46	1
1	5	1	1	23	0	6	FALSE	1500	-18	0
1	5	2	1	23	0	6	FALSE	2000	64	0
1	5	3	1	23	0	6	FALSE	1500	18	0
1	5	4	1	23	0	6	FALSE	2000	74	0
1	5	5	1	23	0	6	FALSE	1000	65	0
1	5	6	1	23	0	6	FALSE	1000	11	0
1	5	7	1	23	0	6	FALSE	2000	-169	0
1	5	8	1	23	0	6	FALSE	1500	-120	0
1	5	9	1	23	0	6	FALSE	1000	-208	0
1	5	10	1	23	0	6	FALSE	1500	-21	0
1	5	11	1	23	0	6	FALSE	1500	-1	0
1	5	12	1	23	0	6	FALSE	500	-267	1
1	5	13	1	23	0	6	FALSE	500	-155	0
1	5	14	1	23	0	6	FALSE	1500	108	0
1	5	15	1	23	0	6	FALSE	1500	54	1
1	5	16	1	23	0	6	FALSE	1500	139	1
1	5	17	1	23	0	6	FALSE	500	15	0
1	5	18	1	23	0	6	FALSE	1500	-1	0
1	5	19	1	23	0	6	FALSE	2000	13	1
1	5	20	1	23	0	6	FALSE	1000	113	1
1	5	21	1	23	0	6	FALSE	2000	-10	0
1	5	22	1	23	0	6	FALSE	2000	24	1
1	5	23	1	23	0	6	FALSE	1000	50	0
1	5	24	1	23	0	6	FALSE	2000	0	1
1	5	25	1	23	0	6	FALSE	500	-21	0
1	5	26	1	23	0	6	FALSE	500	57	1
1	5	27	1	23	0	6	FALSE	2000	-142	0
1	5	28	1	23	0	6	FALSE	1500	-170	0
1	5	29	1	23	0	6	FALSE	2000	137	1
1	5	30	1	23	0	6	FALSE	2000	-21	0
1	5	31	1	23	0	6	FALSE	1500	-107	0
1	5	32	1	23	0	6	FALSE	500	109	1
1	5	33	1	23	0	6	FALSE	500	-273	0
1	5	34	1	23	0	6	FALSE	2000	39	1
1	5	35	1	23	0	6	FALSE	2000	-56	0
1	5	36	1	23	0	6	FALSE	1000	-34	0
1	5	37	1	23	0	6	FALSE	2000	14	1
1	5	38	1	23	0	6	FALSE	1000	-60	0
1	5	39	1	23	0	6	FALSE	1500	130	1
1	5	40	1	23	0	6	FALSE	1000	25	1
1	5	41	1	23	0	6	FALSE	1000	-68	0
1	5	42	1	23	0	6	FALSE	2000	-34	0
1	5	43	1	23	0	6	FALSE	2000	42	0
1	5	44	1	23	0	6	FALSE	500	-265	1
1	5	45	1	23	0	6	FALSE	2000	180	1
1	5	46	1	23	0	6	FALSE	1500	40	0
1	5	47	1	23	0	6	FALSE	2000	-115	0
1	5	48	1	23	0	6	FALSE	500	118	1
1	5	49	1	23	0	6	FALSE	1000	-69	0
1	5	50	1	23	0	6	FALSE	500	-31	0
1	6	1	0	26	5	0	TRUE	1500	18	0
1	6	2	0	26	5	0	TRUE	2000	-64	1
1	6	3	0	26	5	0	TRUE	1500	-18	0
1	6	4	0	26	5	0	TRUE	2000	-74	0
[truncated: 3,383 more rows]
